# Supplementary material for: 6-Chloro-8-methyl-4H-3,1-benzoxazine-2,4(1H)-dione
Source: Acta Crystallogr Sect E Struct Rep Online. 2010 Apr 21;66(Pt 5):o1127. doi: 10.1107/S1600536810013346 (PMC2979130; doi:10.1107/S1600536810013346)
Supplement: Supplementary file 1 [file e-66-o1127-sup1.cif]

##############################################################################
###                                                                        ###
###        Electronic paper (Acta Crystallographica Section E)             ###
###                                                                        ###
##############################################################################
#                                                                            #
# This CIF contains the data in a paper accepted for publication in Acta     #
# Crystallographica Section E. It conforms to the requirements of Notes      #
# for Authors for Section E, and has been peer reviewed under the auspices   #
# of the IUCr Commission on Journals.                                        #
#                                                                            #
# Full details of the Crystallographic Information File format               #
# are given in the paper "The Crystallographic Information File (CIF):       #
# a New Standard Archive File for Crystallography" by S. R. Hall, F. H.      #
# Allen and I. D. Brown [Acta Cryst. (1991), A47, 655-685].                  #
#                                                                            #
# The current version of the core CIF dictionary is obtainable from          #
# ftp://ftp.iucr.org/pub/cif_core.dic. The current version number is 2.4.    #
#                                                                            #
# Software is freely available for graphical display of the structure(s) in  #
# this CIF.  For information consult the CIF home page http://www.iucr.org/  #
# cif/home.html                                                              #
#                                                                            #
# This file may be used for bona fide research purposes within the           #
# scientific community so long as proper attribution is given to the journal # 
# article from which it was obtained.                                        #
#                                                                            #
##############################################################################
                                             
data_I
_audit_creation_method     SHELXL-97
_chemical_name_systematic
;
6-Chloro-8-methyl-4<i>H</i>-3,1-benzoxazine-2,4(1<i>H</i>)-dione
;
_chemical_name_common     ?
_chemical_formula_moiety     'C9 H6 Cl N O3'
_chemical_formula_sum     'C9 H6 Cl N O3'
_chemical_formula_iupac     'C9 H6 Cl N O3'
_chemical_formula_weight     211.60
_chemical_melting_point     ?
_symmetry_cell_setting     monoclinic
_symmetry_space_group_name_H-M     'P 21/n'
_symmetry_space_group_name_hall     '-P 2yn'
loop_
    _symmetry_equiv_pos_as_xyz
    'x, y, z'
    '-x+1/2, y+1/2, -z+1/2'
    '-x, -y, -z'
    'x-1/2, -y-1/2, z-1/2'
_cell_length_a     8.3019(12)
_cell_length_b     13.1322(18)
_cell_length_c     15.742(2)
_cell_angle_alpha     90.00
_cell_angle_beta     99.675(9)
_cell_angle_gamma     90.00
_cell_volume     1691.8(4)
_cell_formula_units_Z     8
_cell_measurement_reflns_used     687
_cell_measurement_theta_min     3.12
_cell_measurement_theta_max     68.22
_cell_measurement_temperature     173(2)
_exptl_crystal_description     plate
_exptl_crystal_colour     colorless
_exptl_crystal_size_max     0.22
_exptl_crystal_size_mid     0.22
_exptl_crystal_size_min     0.15
_exptl_crystal_density_diffrn     1.661
_exptl_crystal_density_meas     ?
_exptl_crystal_density_method     'not measured'
_exptl_crystal_F_000     864
_exptl_absorpt_coefficient_mu     3.848
_exptl_absorpt_correction_type     numerical
_exptl_absorpt_process_details     '(NUMABS; Higashi, 1999)'
_exptl_absorpt_correction_T_min     0.4848
_exptl_absorpt_correction_T_max     0.5960
_exptl_special_details
;
;
_diffrn_ambient_temperature     173(2)
_diffrn_radiation_type     CuK\a
_diffrn_radiation_wavelength     1.54186
_diffrn_radiation_source     'rotating anode'
_diffrn_radiation_monochromator     graphite
_diffrn_measurement_device_type     'Rigaku R-AXIS RAPID IP area-detector'
_diffrn_measurement_method     '\w scans '
_diffrn_detector_area_resol_mean     ?
_diffrn_reflns_number     11524
_diffrn_reflns_av_R_equivalents     0.0540
_diffrn_reflns_av_sigmaI/netI     0.0586
_diffrn_reflns_theta_min     4.41
_diffrn_reflns_theta_max     68.19
_diffrn_reflns_theta_full     68.19
_diffrn_measured_fraction_theta_max     0.988
_diffrn_measured_fraction_theta_full     0.988
_diffrn_reflns_limit_h_min     -10
_diffrn_reflns_limit_h_max     9
_diffrn_reflns_limit_k_min     -15
_diffrn_reflns_limit_k_max     15
_diffrn_reflns_limit_l_min     -18
_diffrn_reflns_limit_l_max     17
_diffrn_standards_number     ?
_diffrn_standards_interval_count     ?
_diffrn_standards_interval_time     ?
_diffrn_standards_decay_%     ?
_refine_special_details
;
Refinement of <i>F</i>^2^ against ALL reflections. The weighted <i>R</i>-factor
wR and goodness of fit <i>S</i> are based on <i>F</i>^2^, conventional
<i>R</i>-factors <i>R</i> are based on <i>F</i>, with <i>F</i> set to zero for
negative <i>F</i>^2^. The threshold expression of <i>F</i>^2^ >
\s(<i>F</i>^2^) is used only for calculating <i>R</i>-factors(gt) etc. and is
not relevant to the choice of reflections for refinement. <i>R</i>-factors
based on <i>F</i>^2^ are statistically about twice as large as those based on
<i>F</i>, and <i>R</i>- factors based on ALL data will be even larger.
;
_reflns_number_total     3050
_reflns_number_gt     2280
_reflns_threshold_expression     I>2sigma(I)
_refine_ls_structure_factor_coef     Fsqd
_refine_ls_matrix_type     full
_refine_ls_R_factor_all     0.0539
_refine_ls_R_factor_gt     0.0416
_refine_ls_wR_factor_gt     0.1005
_refine_ls_wR_factor_ref     0.1066
_refine_ls_goodness_of_fit_ref     1.013
_refine_ls_restrained_S_all     1.013
_refine_ls_number_reflns     3050
_refine_ls_number_parameters     256
_refine_ls_number_restraints     0
_refine_ls_hydrogen_treatment     constr
_refine_ls_weighting_scheme     calc
_refine_ls_weighting_details
         'calc w=1/[\s^2^(Fo^2^)+(0.0569P)^2^+0.0000P] where P=(Fo^2^+2Fc^2^)/3'
_atom_sites_solution_hydrogens     geom
_atom_sites_solution_primary     direct
_atom_sites_solution_secondary     difmap
_refine_ls_shift/su_max     0.000
_refine_ls_shift/su_mean     0.000
_refine_diff_density_max     0.494
_refine_diff_density_min     -0.293
_refine_ls_extinction_method     'SHELXL97 (Sheldrick, 2008)'
_refine_ls_extinction_coef     0.0023(3)
_refine_ls_extinction_expression
                                  'Fc^*^=kFc[1+0.001xFc^2^\l^3^/sin(2\q)]^-1/4^'
loop_
    _atom_type_symbol
    _atom_type_description
    _atom_type_scat_dispersion_real
    _atom_type_scat_dispersion_imag
    _atom_type_scat_source
    'C' 'C' 0.0181 0.0091
                         'International Tables Vol C Tables 4.2.6.8 and 6.1.1.4'
    'H' 'H' 0.0000 0.0000
                         'International Tables Vol C Tables 4.2.6.8 and 6.1.1.4'
    'N' 'N' 0.0311 0.0180
                         'International Tables Vol C Tables 4.2.6.8 and 6.1.1.4'
    'O' 'O' 0.0492 0.0322
                         'International Tables Vol C Tables 4.2.6.8 and 6.1.1.4'
    'Cl' 'Cl' 0.3639 0.7018
                         'International Tables Vol C Tables 4.2.6.8 and 6.1.1.4'
_computing_data_collection     'RAPID-AUTO (Rigaku, 2001)'
_computing_cell_refinement     'RAPID-AUTO (Rigaku, 2001)'
_computing_data_reduction     'RAPID-AUTO (Rigaku, 2001)'
_computing_structure_solution     'SHELXS97 (Sheldrick, 2008)'
_computing_structure_refinement     'SHELXL97 (Sheldrick, 2008)'
_computing_molecular_graphics     'XP in SHELXTL (Sheldrick, 2008)'
_computing_publication_material     'SHELXL97 (Sheldrick, 2008)'
loop_
    _atom_site_type_symbol
    _atom_site_label
    _atom_site_fract_x
    _atom_site_fract_y
    _atom_site_fract_z
    _atom_site_U_iso_or_equiv
    _atom_site_adp_type
    _atom_site_calc_flag
    _atom_site_refinement_flags
    _atom_site_occupancy
    _atom_site_disorder_assembly
    _atom_site_disorder_group
    Cl Cl1 0.74255(7) 0.37308(4) 0.31233(4) 0.03722(19) Uani d . 1 . .
    Cl Cl2 0.15868(6) 0.36329(4) 0.20423(3) 0.03096(18) Uani d . 1 . .
    O O1 0.15834(17) 0.35341(10) 0.42141(10) 0.0352(4) Uani d . 1 . .
    O O2 0.21462(17) 0.36049(9) 0.56311(10) 0.0292(4) Uani d . 1 . .
    O O3 0.25940(17) 0.36009(10) 0.70532(10) 0.0343(4) Uani d . 1 . .
    O O4 0.74385(17) 0.36875(10) 0.09544(10) 0.0325(4) Uani d . 1 . .
    O O5 0.68671(17) 0.37641(10) -0.04621(9) 0.0281(4) Uani d . 1 . .
    O O6 0.64195(17) 0.37865(10) -0.18829(10) 0.0342(4) Uani d . 1 . .
    N N1 0.4795(2) 0.37337(11) 0.63750(11) 0.0263(4) Uani d . 1 . .
    H H1A 0.5472 0.3789 0.6867 0.032 Uiso calc R 1 . .
    N N2 0.4212(2) 0.38050(11) -0.12090(11) 0.0248(4) Uani d . 1 . .
    H H2A 0.3531 0.3836 -0.1701 0.030 Uiso calc R 1 . .
    C C1 0.6645(3) 0.37491(14) 0.40801(14) 0.0287(5) Uani d . 1 . .
    C C2 0.4986(3) 0.36648(13) 0.40569(14) 0.0265(5) Uani d . 1 . .
    H H2B 0.4261 0.3607 0.3524 0.032 Uiso calc R 1 . .
    C C3 0.4396(3) 0.36668(13) 0.48353(14) 0.0251(5) Uani d . 1 . .
    C C4 0.5457(3) 0.37476(13) 0.56177(13) 0.0232(5) Uani d . 1 . .
    C C5 0.7156(3) 0.38488(13) 0.56459(14) 0.0255(5) Uani d . 1 . .
    C C6 0.7711(3) 0.38478(13) 0.48592(14) 0.0270(5) Uani d . 1 . .
    H H6A 0.8849 0.3916 0.4854 0.032 Uiso calc R 1 . .
    C C7 0.2637(3) 0.35950(14) 0.48294(14) 0.0262(5) Uani d . 1 . .
    C C8 0.3186(3) 0.36409(14) 0.64046(15) 0.0277(5) Uani d . 1 . .
    C C9 0.8305(2) 0.39789(15) 0.64787(13) 0.0297(5) Uani d . 1 . .
    H H9A 0.9427 0.4032 0.6365 0.045 Uiso calc R 1 . .
    H H9B 0.8217 0.3390 0.6851 0.045 Uiso calc R 1 . .
    H H9C 0.8023 0.4600 0.6766 0.045 Uiso calc R 1 . .
    C C10 0.2366(3) 0.37177(13) 0.10859(14) 0.0260(5) Uani d . 1 . .
    C C11 0.4028(2) 0.36882(13) 0.11139(14) 0.0250(5) Uani d . 1 . .
    H H11A 0.4754 0.3641 0.1648 0.030 Uiso calc R 1 . .
    C C12 0.4623(3) 0.37296(13) 0.03310(14) 0.0245(5) Uani d . 1 . .
    C C13 0.3552(3) 0.37864(12) -0.04491(13) 0.0226(5) Uani d . 1 . .
    C C14 0.1853(2) 0.38394(14) -0.04755(14) 0.0248(5) Uani d . 1 . .
    C C15 0.1296(3) 0.38043(12) 0.03084(14) 0.0249(5) Uani d . 1 . .
    H H15A 0.0155 0.3841 0.0313 0.030 Uiso calc R 1 . .
    C C16 0.6380(3) 0.37193(13) 0.03436(14) 0.0252(5) Uani d . 1 . .
    C C17 0.5828(3) 0.37785(14) -0.12356(15) 0.0278(5) Uani d . 1 . .
    C C18 0.0708(2) 0.39453(15) -0.13148(14) 0.0299(5) Uani d . 1 . .
    H H18A -0.0421 0.3958 -0.1208 0.045 Uiso calc R 1 . .
    H H18B 0.0852 0.3367 -0.1688 0.045 Uiso calc R 1 . .
    H H18C 0.0944 0.4580 -0.1597 0.045 Uiso calc R 1 . .
loop_
    _atom_site_aniso_label
    _atom_site_aniso_U_11
    _atom_site_aniso_U_22
    _atom_site_aniso_U_33
    _atom_site_aniso_U_12
    _atom_site_aniso_U_13
    _atom_site_aniso_U_23
    Cl1 0.0344(3) 0.0529(4) 0.0255(3) 0.0024(2) 0.0083(3) -0.0006(2)
    Cl2 0.0292(3) 0.0399(3) 0.0246(3) -0.0011(2) 0.0072(2) 0.0001(2)
    O1 0.0251(8) 0.0467(9) 0.0321(10) -0.0004(7) -0.0004(8) 0.0003(7)
    O2 0.0202(7) 0.0424(9) 0.0244(9) -0.0006(6) 0.0020(7) 0.0030(6)
    O3 0.0242(8) 0.0540(10) 0.0252(9) -0.0013(7) 0.0053(7) 0.0004(7)
    O4 0.0222(8) 0.0449(9) 0.0287(9) 0.0000(6) -0.0012(8) 0.0026(7)
    O5 0.0178(7) 0.0407(8) 0.0252(9) -0.0001(6) 0.0019(7) -0.0038(6)
    O6 0.0220(8) 0.0575(10) 0.0240(9) -0.0022(6) 0.0062(7) -0.0037(7)
    N1 0.0210(9) 0.0348(10) 0.0225(10) -0.0011(7) 0.0016(8) -0.0008(7)
    N2 0.0177(9) 0.0349(9) 0.0209(10) -0.0006(7) 0.0007(8) 0.0000(7)
    C1 0.0324(12) 0.0304(11) 0.0236(13) 0.0030(9) 0.0059(10) 0.0010(8)
    C2 0.0259(11) 0.0275(11) 0.0250(12) 0.0030(8) 0.0007(10) 0.0010(8)
    C3 0.0236(11) 0.0251(10) 0.0257(12) 0.0007(8) 0.0015(10) 0.0004(8)
    C4 0.0228(11) 0.0213(10) 0.0249(12) 0.0001(7) 0.0025(10) 0.0008(8)
    C5 0.0244(11) 0.0245(10) 0.0268(13) 0.0015(8) 0.0021(10) -0.0015(8)
    C6 0.0222(11) 0.0300(11) 0.0289(13) 0.0005(8) 0.0047(10) -0.0005(9)
    C7 0.0232(11) 0.0278(11) 0.0258(13) -0.0001(8) -0.0015(10) 0.0006(8)
    C8 0.0247(11) 0.0280(11) 0.0292(13) 0.0015(8) 0.0009(10) 0.0037(9)
    C9 0.0222(11) 0.0388(12) 0.0272(13) -0.0023(9) 0.0019(10) -0.0019(9)
    C10 0.0275(11) 0.0256(10) 0.0253(13) -0.0024(8) 0.0060(10) -0.0020(8)
    C11 0.0230(11) 0.0282(11) 0.0230(12) 0.0003(8) 0.0012(10) 0.0004(8)
    C12 0.0206(10) 0.0240(10) 0.0284(13) -0.0015(8) 0.0028(10) -0.0013(8)
    C13 0.0231(11) 0.0223(10) 0.0224(12) -0.0011(8) 0.0037(10) 0.0001(8)
    C14 0.0206(10) 0.0240(10) 0.0288(13) -0.0004(8) 0.0011(10) -0.0003(8)
    C15 0.0197(10) 0.0259(10) 0.0286(13) -0.0006(8) 0.0030(9) -0.0007(8)
    C16 0.0219(11) 0.0261(10) 0.0265(13) 0.0006(8) 0.0012(10) -0.0006(8)
    C17 0.0250(11) 0.0300(11) 0.0277(13) -0.0018(8) 0.0022(10) -0.0039(9)
    C18 0.0205(11) 0.0381(12) 0.0304(13) 0.0020(9) 0.0020(10) 0.0008(9)
_geom_special_details
;
All esds (except the esd in the dihedral angle between two l.s. planes) are
estimated using the full covariance matrix. The cell esds are taken into
account individually in the estimation of esds in distances, angles and
torsion angles; correlations between esds in cell parameters are only used
when they are defined by crystal symmetry. An approximate (isotropic)
treatment of cell esds is used for estimating esds involving l.s. planes.
;
loop_
    _geom_bond_atom_site_label_1
    _geom_bond_atom_site_label_2
    _geom_bond_site_symmetry_2
    _geom_bond_distance
    _geom_bond_publ_flag
    Cl1 C1 . 1.737(2) ?
    Cl2 C10 . 1.739(2) ?
    O1 C7 . 1.194(2) ?
    O2 C8 . 1.370(3) ?
    O2 C7 . 1.390(3) ?
    O3 C8 . 1.206(2) ?
    O4 C16 . 1.189(3) ?
    O5 C17 . 1.369(3) ?
    O5 C16 . 1.396(3) ?
    O6 C17 . 1.203(2) ?
    N1 C8 . 1.350(3) ?
    N1 C4 . 1.394(3) ?
    N1 H1A . 0.8800 ?
    N2 C17 . 1.349(3) ?
    N2 C13 . 1.397(3) ?
    N2 H2A . 0.8800 ?
    C1 C2 . 1.376(3) ?
    C1 C6 . 1.393(3) ?
    C2 C3 . 1.394(3) ?
    C2 H2B . 0.9500 ?
    C3 C4 . 1.393(3) ?
    C3 C7 . 1.462(3) ?
    C4 C5 . 1.410(3) ?
    C5 C6 . 1.392(3) ?
    C5 C9 . 1.496(3) ?
    C6 H6A . 0.9500 ?
    C9 H9A . 0.9800 ?
    C9 H9B . 0.9800 ?
    C9 H9C . 0.9800 ?
    C10 C11 . 1.374(3) ?
    C10 C15 . 1.391(3) ?
    C11 C12 . 1.403(3) ?
    C11 H11A . 0.9500 ?
    C12 C13 . 1.392(3) ?
    C12 C16 . 1.456(3) ?
    C13 C14 . 1.406(3) ?
    C14 C15 . 1.389(3) ?
    C14 C18 . 1.499(3) ?
    C15 H15A . 0.9500 ?
    C18 H18A . 0.9800 ?
    C18 H18B . 0.9800 ?
    C18 H18C . 0.9800 ?
loop_
    _geom_angle_atom_site_label_1
    _geom_angle_atom_site_label_2
    _geom_angle_atom_site_label_3
    _geom_angle_site_symmetry_1
    _geom_angle_site_symmetry_3
    _geom_angle
    _geom_angle_publ_flag
    C8 O2 C7 . . 124.77(17) ?
    C17 O5 C16 . . 124.97(17) ?
    C8 N1 C4 . . 124.42(19) ?
    C8 N1 H1A . . 117.8 ?
    C4 N1 H1A . . 117.8 ?
    C17 N2 C13 . . 124.13(18) ?
    C17 N2 H2A . . 117.9 ?
    C13 N2 H2A . . 117.9 ?
    C2 C1 C6 . . 121.1(2) ?
    C2 C1 Cl1 . . 119.58(18) ?
    C6 C1 Cl1 . . 119.34(17) ?
    C1 C2 C3 . . 118.3(2) ?
    C1 C2 H2B . . 120.8 ?
    C3 C2 H2B . . 120.8 ?
    C4 C3 C2 . . 120.9(2) ?
    C4 C3 C7 . . 119.6(2) ?
    C2 C3 C7 . . 119.51(19) ?
    C3 C4 N1 . . 118.26(19) ?
    C3 C4 C5 . . 121.1(2) ?
    N1 C4 C5 . . 120.68(19) ?
    C6 C5 C4 . . 116.81(19) ?
    C6 C5 C9 . . 121.48(19) ?
    C4 C5 C9 . . 121.69(19) ?
    C5 C6 C1 . . 121.8(2) ?
    C5 C6 H6A . . 119.1 ?
    C1 C6 H6A . . 119.1 ?
    O1 C7 O2 . . 116.79(19) ?
    O1 C7 C3 . . 127.2(2) ?
    O2 C7 C3 . . 116.02(18) ?
    O3 C8 N1 . . 125.4(2) ?
    O3 C8 O2 . . 117.74(19) ?
    N1 C8 O2 . . 116.9(2) ?
    C5 C9 H9A . . 109.5 ?
    C5 C9 H9B . . 109.5 ?
    H9A C9 H9B . . 109.5 ?
    C5 C9 H9C . . 109.5 ?
    H9A C9 H9C . . 109.5 ?
    H9B C9 H9C . . 109.5 ?
    C11 C10 C15 . . 121.3(2) ?
    C11 C10 Cl2 . . 119.22(17) ?
    C15 C10 Cl2 . . 119.45(17) ?
    C10 C11 C12 . . 118.0(2) ?
    C10 C11 H11A . . 121.0 ?
    C12 C11 H11A . . 121.0 ?
    C13 C12 C11 . . 120.68(19) ?
    C13 C12 C16 . . 120.2(2) ?
    C11 C12 C16 . . 119.14(19) ?
    C12 C13 N2 . . 118.17(19) ?
    C12 C13 C14 . . 121.2(2) ?
    N2 C13 C14 . . 120.65(19) ?
    C15 C14 C13 . . 116.99(19) ?
    C15 C14 C18 . . 121.99(19) ?
    C13 C14 C18 . . 121.01(19) ?
    C14 C15 C10 . . 121.7(2) ?
    C14 C15 H15A . . 119.1 ?
    C10 C15 H15A . . 119.1 ?
    O4 C16 O5 . . 116.66(19) ?
    O4 C16 C12 . . 127.9(2) ?
    O5 C16 C12 . . 115.46(18) ?
    O6 C17 N2 . . 125.1(2) ?
    O6 C17 O5 . . 117.84(19) ?
    N2 C17 O5 . . 117.00(19) ?
    C14 C18 H18A . . 109.5 ?
    C14 C18 H18B . . 109.5 ?
    H18A C18 H18B . . 109.5 ?
    C14 C18 H18C . . 109.5 ?
    H18A C18 H18C . . 109.5 ?
    H18B C18 H18C . . 109.5 ?
loop_
    _geom_torsion_atom_site_label_1
    _geom_torsion_atom_site_label_2
    _geom_torsion_atom_site_label_3
    _geom_torsion_atom_site_label_4
    _geom_torsion_site_symmetry_1
    _geom_torsion_site_symmetry_2
    _geom_torsion_site_symmetry_3
    _geom_torsion_site_symmetry_4
    _geom_torsion
    _geom_torsion_publ_flag
    C6 C1 C2 C3 . . . . -0.8(3) ?
    Cl1 C1 C2 C3 . . . . 179.08(13) ?
    C1 C2 C3 C4 . . . . -0.3(3) ?
    C1 C2 C3 C7 . . . . 179.00(16) ?
    C2 C3 C4 N1 . . . . -179.29(15) ?
    C7 C3 C4 N1 . . . . 1.4(2) ?
    C2 C3 C4 C5 . . . . 1.2(3) ?
    C7 C3 C4 C5 . . . . -178.09(17) ?
    C8 N1 C4 C3 . . . . 0.4(3) ?
    C8 N1 C4 C5 . . . . 179.93(17) ?
    C3 C4 C5 C6 . . . . -0.9(3) ?
    N1 C4 C5 C6 . . . . 179.55(15) ?
    C3 C4 C5 C9 . . . . 177.47(16) ?
    N1 C4 C5 C9 . . . . -2.0(3) ?
    C4 C5 C6 C1 . . . . -0.2(3) ?
    C9 C5 C6 C1 . . . . -178.58(16) ?
    C2 C1 C6 C5 . . . . 1.1(3) ?
    Cl1 C1 C6 C5 . . . . -178.84(14) ?
    C8 O2 C7 O1 . . . . 178.00(15) ?
    C8 O2 C7 C3 . . . . -2.3(2) ?
    C4 C3 C7 O1 . . . . 179.09(18) ?
    C2 C3 C7 O1 . . . . -0.2(3) ?
    C4 C3 C7 O2 . . . . -0.5(2) ?
    C2 C3 C7 O2 . . . . -179.82(15) ?
    C4 N1 C8 O3 . . . . 177.97(17) ?
    C4 N1 C8 O2 . . . . -3.1(3) ?
    C7 O2 C8 O3 . . . . -176.85(16) ?
    C7 O2 C8 N1 . . . . 4.1(2) ?
    C15 C10 C11 C12 . . . . -1.1(3) ?
    Cl2 C10 C11 C12 . . . . 178.26(12) ?
    C10 C11 C12 C13 . . . . -0.7(3) ?
    C10 C11 C12 C16 . . . . 178.83(16) ?
    C11 C12 C13 N2 . . . . -178.74(15) ?
    C16 C12 C13 N2 . . . . 1.7(2) ?
    C11 C12 C13 C14 . . . . 2.2(3) ?
    C16 C12 C13 C14 . . . . -177.37(16) ?
    C17 N2 C13 C12 . . . . -0.5(3) ?
    C17 N2 C13 C14 . . . . 178.58(16) ?
    C12 C13 C14 C15 . . . . -1.7(3) ?
    N2 C13 C14 C15 . . . . 179.27(15) ?
    C12 C13 C14 C18 . . . . 177.37(16) ?
    N2 C13 C14 C18 . . . . -1.7(3) ?
    C13 C14 C15 C10 . . . . -0.2(3) ?
    C18 C14 C15 C10 . . . . -179.25(16) ?
    C11 C10 C15 C14 . . . . 1.6(3) ?
    Cl2 C10 C15 C14 . . . . -177.76(13) ?
    C17 O5 C16 O4 . . . . 178.23(15) ?
    C17 O5 C16 C12 . . . . -2.5(2) ?
    C13 C12 C16 O4 . . . . 178.89(18) ?
    C11 C12 C16 O4 . . . . -0.7(3) ?
    C13 C12 C16 O5 . . . . -0.3(2) ?
    C11 C12 C16 O5 . . . . -179.91(14) ?
    C13 N2 C17 O6 . . . . 179.44(17) ?
    C13 N2 C17 O5 . . . . -2.1(3) ?
    C16 O5 C17 O6 . . . . -177.76(16) ?
    C16 O5 C17 N2 . . . . 3.6(3) ?
loop_
    _geom_hbond_atom_site_label_D
    _geom_hbond_atom_site_label_H
    _geom_hbond_atom_site_label_A
    _geom_hbond_site_symmetry_A
    _geom_hbond_distance_DH
    _geom_hbond_distance_HA
    _geom_hbond_distance_DA
    _geom_hbond_angle_DHA
    N1 H1A O6 1_556 0.88 1.99 2.846(3) 163.0
    N2 H2A O3 1_554 0.88 2.01 2.850(2) 159.9
data_global
_journal_date_recd_electronic     2010-03-16
_journal_date_accepted     2010-04-10
_journal_name_full     'Acta Crystallographica, Section E'
_journal_year     2010
_journal_volume     66
_journal_issue      5
_journal_page_first     o1127
_journal_page_last     o1127
_journal_paper_category     QO
_journal_coeditor_code     VM2022
_publ_contact_author_name     'Min Zhao'
_publ_contact_author_address
;
Department of Life Science,
Northeast Forestry University,
Harbin 150040,
People's Republic of China
;
_publ_contact_author_email     'ylzhou0000@163.com'
_publ_contact_author_fax     ?
_publ_contact_author_phone     '+86-451-82192073'
_publ_section_title
;
6-Chloro-8-methyl-4<i>H</i>-3,1-benzoxazine-2,4(1<i>H</i>)-dione
;
loop_
    _publ_author_name
    _publ_author_footnote
    _publ_author_address
    'Zhou, Yan-Ling' .
;
Department of Life Science,
Northeast Forestry University,
Harbin 150040,
People's Republic of China
;
    'Wang, Hua' .
;
Graduate School of Chinese Academy of Agricultural Sciences,
Beijing 100081,
People's Republic of China
;
    'Zhao, Min' .
;
Department of Life Science,
Northeast Forestry University,
Harbin 150040,
People's Republic of China
;
