# Supplementary material for: 6-Chloro-8-methyl-4H-3,1-benzoxazine-2,4(1H)-dione
Source: Acta Crystallogr Sect E Struct Rep Online. 2010 Apr 21;66(Pt 5):o1127. doi: 10.1107/S1600536810013346 (PMC2979130; doi:10.1107/S1600536810013346)
Supplement: Supplementary file 2 [file e-66-o1127-Isup2.hkl]

# 
# h,k,l, Fc-squared, Fo-squared, sigma(Fo-squared) and status flag 
# 
data_I
_shelx_title ' sx2808 in P2(1)/n' 
_shelx_refln_list_code          4 
_shelx_F_calc_maximum      580.30 
_exptl_crystal_F_000       864.00 
_reflns_d_resolution_high  0.8304 
 
loop_ 
 _symmetry_equiv_pos_as_xyz 
 'x, y, z' 
 '-x+1/2, y+1/2, -z+1/2' 
 '-x, -y, -z' 
 'x-1/2, -y-1/2, z-1/2' 
 
_cell_length_a     8.3019 
_cell_length_b    13.1322 
_cell_length_c    15.7420 
_cell_angle_alpha  90.000 
_cell_angle_beta   99.675 
_cell_angle_gamma  90.000 
 
_shelx_F_squared_multiplier     1.000 
 
loop_ 
 _refln_index_h 
 _refln_index_k 
 _refln_index_l 
 _refln_F_squared_calc 
 _refln_F_squared_meas 
 _refln_F_squared_sigma 
 _refln_observed_status 
   2   0   0    32072.55    33508.75   1249.79 o 
   4   0   0     1186.18     1220.99     20.43 o 
   6   0   0        2.78        1.00      5.93 o 
   8   0   0      184.38      190.16     23.65 o 
   1   1   0     8534.63     8431.11    128.34 o 
   2   1   0     8476.01     8273.32    128.49 o 
   3   1   0     1781.15     1725.70     19.33 o 
   4   1   0     5996.28     6063.18    105.42 o 
   5   1   0        0.23        0.50      2.57 o 
   6   1   0       52.47       60.93      7.29 o 
   7   1   0      155.73      165.39     12.18 o 
   8   1   0      111.97      116.07     16.46 o 
   9   1   0      109.76      117.58      9.77 o 
   0   2   0      278.24      603.92     15.02 o 
   1   2   0     1541.82     1472.75     28.04 o 
   2   2   0      210.46      197.24      4.28 o 
   3   2   0     6624.40     6763.27    126.27 o 
   4   2   0       32.51       30.26      2.57 o 
   5   2   0      467.42      443.46      8.63 o 
   6   2   0        5.79        1.28      4.64 o 
   7   2   0      824.80      834.94     30.20 o 
   8   2   0       11.99       15.73      6.97 o 
   9   2   0       29.46       21.06      6.31 o 
   1   3   0     8417.69     8711.04    184.76 o 
   2   3   0     4409.57     4455.95     86.01 o 
   3   3   0     2203.17     2176.88     39.43 o 
   4   3   0     2929.02     2974.97     50.59 o 
   5   3   0        0.20        5.72      2.85 o 
   6   3   0       10.06        5.77      5.38 o 
   7   3   0      329.77      309.41     25.09 o 
   8   3   0       12.31       12.65      6.53 o 
   9   3   0      144.68      153.27     14.20 o 
   0   4   0   336750.97   567384.56  69870.27 o 
   1   4   0     2957.71     2962.88     51.47 o 
   2   4   0    16712.64    17980.20    411.61 o 
   3   4   0      223.85      233.76      5.99 o 
   4   4   0      853.70      875.31     20.17 o 
   5   4   0       47.33       41.71      5.15 o 
   6   4   0        2.97        8.25      5.31 o 
   7   4   0       44.62       47.37      8.86 o 
   8   4   0      160.92      186.67     17.72 o 
   9   4   0       13.41        9.02      4.99 o 
   1   5   0     3735.52     3946.60     63.76 o 
   2   5   0     4820.85     4901.40    132.59 o 
   3   5   0      141.98      164.93      5.66 o 
   4   5   0     5123.63     5346.22    193.34 o 
   5   5   0        0.49        3.94      4.08 o 
   6   5   0       61.30       59.02      8.48 o 
   7   5   0       27.32       30.89      7.87 o 
   8   5   0      190.77      178.55     12.59 o 
   9   5   0       19.44       14.49      5.08 o 
   0   6   0     1602.42     1606.59     35.60 o 
   1   6   0      205.36      230.03      4.52 o 
   2   6   0      710.49      637.96     15.04 o 
   3   6   0     2604.37     2690.37     82.08 o 
   4   6   0       98.28      109.92      6.97 o 
   5   6   0      361.02      365.24     14.58 o 
   6   6   0       27.07       31.78      7.00 o 
   7   6   0      554.11      513.75     24.13 o 
   8   6   0       59.56       43.26      8.22 o 
   9   6   0       18.18       10.90      6.55 o 
   1   7   0     2930.06     3010.66     39.12 o 
   2   7   0      837.60      923.90     33.98 o 
   3   7   0     1041.44     1046.63     23.27 o 
   4   7   0      744.12      704.39     21.34 o 
   5   7   0        0.44       -2.11      5.59 o 
   6   7   0        3.82        6.89      6.74 o 
   7   7   0      273.19      270.65     22.25 o 
   8   7   0        6.07       -0.15      4.63 o 
   0   8   0    67732.78    79696.85   6314.91 o 
   1   8   0     2462.14     2359.17     39.05 o 
   2   8   0     3833.13     3886.18     96.48 o 
   3   8   0      188.03      222.73     14.99 o 
   4   8   0      320.37      288.38     16.40 o 
   5   8   0       62.01      153.78     51.50 o 
   6   8   0        5.90        8.93      6.93 o 
   7   8   0       67.32       59.89     10.02 o 
   8   8   0       96.08      108.03     24.59 o 
   1   9   0     1180.53     1137.19     36.99 o 
   2   9   0     1413.56     1348.74     67.72 o 
   3   9   0        5.96        1.46      5.76 o 
   4   9   0     2169.91     2380.96    337.32 o 
   5   9   0        1.25        5.53      7.75 o 
   6   9   0       56.48       47.56     10.65 o 
   7   9   0        0.11        2.73      5.24 o 
   8   9   0      134.86      172.17     21.80 o 
   0  10   0      972.57      976.89     37.54 o 
   1  10   0        0.20        3.67      4.98 o 
   2  10   0      334.88      322.02     25.47 o 
   3  10   0      907.99     1053.56     92.09 o 
   4  10   0       65.45       65.15     17.87 o 
   5  10   0      176.48      184.36     24.03 o 
   6  10   0       30.99       26.45      7.69 o 
   7  10   0      217.28      224.69     16.57 o 
   1  11   0     1059.94     1001.39     34.51 o 
   2  11   0      134.56      169.49     13.66 o 
   3  11   0      288.04      302.67     23.18 o 
   4  11   0      102.00      113.27     14.58 o 
   5  11   0        2.69        3.56      7.37 o 
   6  11   0       13.28       15.64      8.00 o 
   7  11   0      113.88      118.35     16.25 o 
   0  12   0    13300.43    12468.75    903.51 o 
   1  12   0     1046.79      975.86     34.96 o 
   2  12   0      560.07      591.82     29.25 o 
   3  12   0      119.37      103.94     14.99 o 
   4  12   0       80.00       64.91     12.54 o 
   5  12   0       17.53       31.57      9.42 o 
   6  12   0        5.78        0.49      6.67 o 
   1  13   0      385.98      361.31     21.61 o 
   2  13   0      273.73      263.30     16.58 o 
   3  13   0       24.78       17.24      6.12 o 
   4  13   0      703.14      664.27     37.43 o 
   5  13   0        0.38        4.56      5.64 o 
   0  14   0      333.36      321.50     26.92 o 
   1  14   0       10.03       11.51      5.17 o 
   2  14   0       67.21       20.28     16.32 o 
   3  14   0      229.77      203.52     19.37 o 
   4  14   0       28.09        6.36     10.40 o 
   1  15   0      474.77      324.85     18.98 o 
   2  15   0       28.81       12.95      6.82 o 
   3  15   0       50.32       23.41      7.65 o 
  -9   0   1       25.67       25.66     12.44 o 
  -7   0   1     1440.73     1516.61    140.79 o 
  -5   0   1     5259.65     4515.44    121.61 o 
  -3   0   1    22574.87    21840.71    790.71 o 
  -1   0   1       52.73       61.82      1.57 o 
   1   0   1      562.01      500.44     13.88 o 
   3   0   1      581.85      506.27      7.78 o 
   5   0   1    11118.25    11084.70    381.23 o 
   7   0   1     1396.04     1327.51     57.00 o 
   9   0   1       14.15       14.20      7.53 o 
  -9   1   1      279.97      252.22     15.08 o 
  -8   1   1      154.19      151.70     12.47 o 
  -7   1   1      458.26      500.05     21.18 o 
  -6   1   1        6.24       19.95      6.04 o 
  -5   1   1        0.63        4.37      2.69 o 
  -4   1   1    11107.82    11055.60    239.15 o 
  -3   1   1     5955.47     5548.27     91.89 o 
  -2   1   1     3836.16     3433.17     76.01 o 
  -1   1   1      926.22      882.97     14.52 o 
   0   1   1       59.11       64.33      2.80 o 
   1   1   1     2784.40     2515.15     27.30 o 
   2   1   1       19.32       34.48      3.37 o 
   3   1   1      284.47      261.22      4.16 o 
   4   1   1      297.98      296.66      5.98 o 
   5   1   1       32.05       35.12      3.78 o 
   6   1   1        0.62       -0.91      4.16 o 
   7   1   1      292.66      305.41     17.30 o 
   8   1   1      292.29      288.27     15.81 o 
   9   1   1      114.54      108.99     16.33 o 
  -9   2   1        0.55        4.80      6.09 o 
  -8   2   1      612.16      552.73     25.93 o 
  -7   2   1        9.58       20.30      6.79 o 
  -6   2   1        4.16        6.19      4.89 o 
  -5   2   1       29.90       27.89      3.05 o 
  -4   2   1     1800.27     1727.59     28.88 o 
  -3   2   1      237.39      244.10      5.16 o 
  -2   2   1    12138.01    11729.84    238.69 o 
  -1   2   1       19.28       19.58      1.26 o 
   0   2   1       30.21       45.28      2.95 o 
   1   2   1        7.29        8.90      1.39 o 
   2   2   1      323.87      365.87      5.77 o 
   3   2   1       77.78       79.97      2.78 o 
   4   2   1       90.58       92.21      4.36 o 
   5   2   1       40.09       40.28      4.47 o 
   6   2   1        0.04        4.63      4.76 o 
   7   2   1        3.30        1.27      5.31 o 
   8   2   1      778.14      750.15     27.22 o 
   9   2   1        0.01       -0.93      4.12 o 
  -9   3   1       94.96       71.05      9.34 o 
  -8   3   1      238.92      244.59     17.08 o 
  -7   3   1      224.01      254.80     19.27 o 
  -6   3   1        3.85        7.44      5.21 o 
  -5   3   1       39.70       37.02      3.53 o 
  -4   3   1     9713.68     9711.30    205.15 o 
  -3   3   1     2042.61     1869.13     40.56 o 
  -2   3   1     3827.46     3656.43     78.61 o 
  -1   3   1      260.22      268.19      6.23 o 
   0   3   1      208.19      212.13      8.51 o 
   1   3   1     5291.09     5197.92     97.51 o 
   2   3   1      363.53      357.04      7.71 o 
   3   3   1       83.19       83.06      3.37 o 
   4   3   1      122.52      140.94      5.05 o 
   5   3   1       19.19       20.42      3.48 o 
   6   3   1        5.91        6.62      5.05 o 
   7   3   1      158.14      167.57     14.76 o 
   8   3   1      282.19      276.96     15.83 o 
   9   3   1       14.75       13.80      5.94 o 
  -9   4   1       27.43       16.39      5.66 o 
  -8   4   1        7.82        9.45      6.32 o 
  -7   4   1      959.74     1017.18     43.58 o 
  -6   4   1       79.58       75.77      9.34 o 
  -5   4   1     2869.47     2433.78     44.97 o 
  -4   4   1      421.22      394.56     10.99 o 
  -3   4   1    13193.61    12889.12    301.90 o 
  -2   4   1      254.32      249.21      6.40 o 
  -1   4   1      145.70      147.54      4.17 o 
   0   4   1     1480.29     1461.40     16.98 o 
   1   4   1      357.96      363.10     10.00 o 
   2   4   1      147.29      149.86      4.38 o 
   3   4   1      719.09      679.71     14.26 o 
   4   4   1       56.84       52.93      3.75 o 
   5   4   1     7767.54     7685.35    225.02 o 
   6   4   1       62.75       60.74      8.17 o 
   7   4   1      866.25      869.05     58.24 o 
   8   4   1       10.82       10.79      6.27 o 
   9   4   1        9.39       13.64      6.10 o 
  -9   5   1      437.08      423.07     16.69 o 
  -8   5   1       37.13       34.82      7.85 o 
  -7   5   1      392.60      400.70     19.85 o 
  -6   5   1        7.59       12.35      6.00 o 
  -5   5   1       41.82       43.08      6.76 o 
  -4   5   1     4243.50     4541.74    139.88 o 
  -3   5   1     4642.51     4517.66     99.97 o 
  -2   5   1      482.21      487.50     15.44 o 
  -1   5   1     3737.50     3674.92     80.79 o 
   0   5   1      769.38      767.57     13.22 o 
   1   5   1      291.26      297.63      6.33 o 
   2   5   1        0.26        3.71      1.21 o 
   3   5   1      434.08      434.49      9.42 o 
   4   5   1      543.92      572.05     19.06 o 
   5   5   1       19.75       22.18      5.72 o 
   6   5   1        7.16        4.91      5.05 o 
   7   5   1      237.43      238.78     15.23 o 
   8   5   1      149.79      136.27     17.89 o 
   9   5   1      174.94      184.33     15.75 o 
  -9   6   1        3.40        3.05      5.95 o 
  -8   6   1      391.03      348.66     17.13 o 
  -7   6   1       61.60       66.08      9.30 o 
  -6   6   1        0.19        1.28      5.34 o 
  -5   6   1      149.49      176.46     19.27 o 
  -4   6   1     1081.36     1122.55     22.28 o 
  -3   6   1      632.78      666.81     31.50 o 
  -2   6   1     4434.07     4384.99     86.89 o 
  -1   6   1        7.06       10.86      1.66 o 
   0   6   1      340.79      292.44      4.70 o 
   1   6   1        8.14       10.04      1.61 o 
   2   6   1      370.11      333.24      9.42 o 
   3   6   1      157.05      163.41      8.03 o 
   4   6   1       66.75       63.34      7.83 o 
   5   6   1      160.05      149.42     10.19 o 
   6   6   1       11.78       11.20      7.60 o 
   7   6   1       19.22       24.52      8.71 o 
   8   6   1      488.45      475.08     30.88 o 
   9   6   1        0.14        6.87      9.66 o 
  -8   7   1      209.47      196.16     15.47 o 
  -7   7   1       28.00       36.13      8.08 o 
  -6   7   1        8.48       14.09      6.05 o 
  -5   7   1       90.53       94.74      9.07 o 
  -4   7   1     4538.95     4796.47    142.81 o 
  -3   7   1      116.09      113.11      7.06 o 
  -2   7   1     1239.06     1202.28     31.52 o 
  -1   7   1      545.15      566.78      9.38 o 
   0   7   1      125.07      130.60      3.35 o 
   1   7   1     3175.16     3182.63     45.99 o 
   2   7   1      485.56      490.19     17.71 o 
   3   7   1       31.21       32.09      5.08 o 
   4   7   1       35.82       30.62      7.67 o 
   5   7   1        8.77       12.27      6.77 o 
   6   7   1       12.96       14.27      7.50 o 
   7   7   1       22.36       23.14     13.22 o 
   8   7   1      134.54      184.46     26.83 o 
  -8   8   1       12.47        8.77      6.82 o 
  -7   8   1      327.64      351.73     26.03 o 
  -6   8   1      116.07      114.34     12.55 o 
  -5   8   1      517.65      494.22     27.38 o 
  -4   8   1      445.01      437.30     24.59 o 
  -3   8   1     3132.99     3231.79    222.37 o 
  -2   8   1      117.62      104.46      8.44 o 
  -1   8   1       49.55       43.44      3.47 o 
   0   8   1     1102.58      978.47     17.87 o 
   1   8   1      162.73      162.63      5.87 o 
   2   8   1       89.08       93.27      6.79 o 
   3   8   1      439.45      432.45     26.88 o 
   4   8   1       88.95      109.40     17.09 o 
   5   8   1     2898.30     2863.62    111.67 o 
   6   8   1      103.90      110.71     14.77 o 
   7   8   1      226.08      239.56     18.22 o 
   8   8   1       12.37       13.15     13.83 o 
  -8   9   1        0.88        5.69     10.25 o 
  -7   9   1      188.42      191.13     14.16 o 
  -6   9   1        5.18        9.08      8.92 o 
  -5   9   1       53.48       70.38     16.63 o 
  -4   9   1     1032.28     1150.42    104.14 o 
  -3   9   1     1656.55     1728.06     87.46 o 
  -2   9   1        0.29        2.30      5.05 o 
  -1   9   1     1414.68     1314.18     56.88 o 
   0   9   1      660.37      647.31     16.45 o 
   1   9   1       51.79       74.65     21.19 o 
   2   9   1        8.08       17.05      7.64 o 
   3   9   1      238.49      237.13     14.47 o 
   4   9   1      434.59      462.98     34.30 o 
   5   9   1        5.37       10.60      6.66 o 
   6   9   1       14.16       10.68      9.00 o 
   7   9   1      111.69      127.43     15.33 o 
  -7  10   1       60.66       39.89      7.37 o 
  -6  10   1        0.35       -1.15      6.35 o 
  -5  10   1       94.35      198.88     60.83 o 
  -4  10   1      541.54      536.16     39.10 o 
  -3  10   1      388.78      414.89     26.09 o 
  -2  10   1     1335.58     1411.09     67.28 o 
  -1  10   1        4.38        7.44      5.31 o 
   0  10   1      242.96      237.50     12.01 o 
   1  10   1        1.43        2.94      4.96 o 
   2  10   1      169.69      173.21     12.70 o 
   3  10   1      123.03      136.29     13.42 o 
   4  10   1       30.23       35.10      8.75 o 
   5  10   1      150.69      185.64     21.01 o 
   6  10   1       30.48       34.06     10.77 o 
   7  10   1       15.15       14.63      7.01 o 
  -7  11   1        0.50        0.14      7.01 o 
  -6  11   1        8.09       -1.97      4.71 o 
  -5  11   1       89.81       87.95     10.44 o 
  -4  11   1     1581.05     1572.01     69.22 o 
  -3  11   1       32.78       27.21      8.95 o 
  -2  11   1      236.01      256.86     20.59 o 
  -1  11   1      607.77      546.85     31.05 o 
   0  11   1       13.13       21.15      5.51 o 
   1  11   1     1387.16     1329.63     64.69 o 
   2  11   1      356.44      359.39     19.20 o 
   3  11   1        1.36        2.36      5.67 o 
   4  11   1       13.03       21.34      9.95 o 
   5  11   1        6.46        7.07      8.14 o 
   6  11   1        7.45       17.10      7.91 o 
  -6  12   1       50.14       43.16      8.18 o 
  -5  12   1        6.20        4.14      6.79 o 
  -4  12   1      175.46      163.66     12.90 o 
  -3  12   1      505.79      548.10     29.22 o 
  -2  12   1       11.24       95.34     50.94 o 
  -1  12   1        8.62       14.44      7.96 o 
   0  12   1      654.45      576.69     86.15 o 
   1  12   1       70.33       65.38     12.08 o 
   2  12   1       36.95       48.33      8.94 o 
   3  12   1      167.30      173.93     16.54 o 
   4  12   1       61.98       64.09     12.21 o 
   5  12   1      683.08      657.65     35.88 o 
   6  12   1       55.74       51.08     10.80 o 
  -5  13   1       28.52       27.64      7.12 o 
  -4  13   1      195.21      171.99     10.97 o 
  -3  13   1      465.65      397.35     23.66 o 
  -2  13   1       34.25       22.29      7.51 o 
  -1  13   1      368.95      340.02     21.47 o 
   0  13   1      334.76      315.53     20.43 o 
   1  13   1       19.73       16.37      6.35 o 
   2  13   1       16.09       17.82     10.84 o 
   3  13   1       92.55      104.87     21.00 o 
   4  13   1      242.44      268.12     21.60 o 
   5  13   1        1.52        7.36      7.65 o 
  -4  14   1      206.16      217.02     18.47 o 
  -3  14   1      158.57      166.23     47.34 o 
  -2  14   1      314.87      270.99     16.95 o 
  -1  14   1       16.16       18.01      6.32 o 
   0  14   1       96.00       74.73     15.68 o 
   1  14   1        0.30       -1.09      6.33 o 
   2  14   1       76.51       54.25     10.93 o 
   3  14   1       50.80       39.82      8.39 o 
   4  14   1       12.47       14.45      5.84 o 
  -3  15   1       68.46       21.64      7.56 o 
  -2  15   1       16.46        7.25      4.12 o 
  -1  15   1      311.39      268.03     18.82 o 
   0  15   1        0.01        7.41      7.11 o 
   1  15   1      558.77      501.72     28.58 o 
   2  15   1      185.29      136.45     14.76 o 
  -8   0   2      571.88      530.12     50.82 o 
  -6   0   2        1.77       14.40      7.54 o 
  -4   0   2      295.37      318.28      8.42 o 
  -2   0   2     2084.84     1898.39     86.36 o 
   0   0   2    15020.88    15605.43    466.84 o 
   2   0   2     5195.25     5125.02    151.44 o 
   4   0   2        2.06        4.06      1.82 o 
   6   0   2       18.21       22.79      8.36 o 
   8   0   2       30.04       40.73     10.88 o 
  -9   1   2      928.62      881.57     37.93 o 
  -8   1   2      171.70      170.14     13.20 o 
  -7   1   2      230.24      233.48     14.19 o 
  -6   1   2        6.76       10.21      5.04 o 
  -5   1   2        1.45        2.04      2.79 o 
  -4   1   2     2515.24     2797.52     41.62 o 
  -3   1   2      955.17      992.42     24.63 o 
  -2   1   2      701.52      639.52     14.96 o 
  -1   1   2        6.89       11.19      0.89 o 
   0   1   2      181.35      168.34      5.47 o 
   1   1   2     9517.82     9582.41    168.41 o 
   2   1   2      874.53      823.07     11.43 o 
   3   1   2     1192.66     1056.21     16.06 o 
   4   1   2       22.79       21.79      2.11 o 
   5   1   2        3.91        5.31      2.74 o 
   6   1   2      234.87      262.09     15.01 o 
   7   1   2        6.39        3.07      6.50 o 
   8   1   2       20.26       30.00      7.62 o 
   9   1   2       61.90       80.01     12.96 o 
  -9   2   2      100.79      106.01     10.20 o 
  -8   2   2        0.04       -3.15      6.29 o 
  -7   2   2      697.34      665.27     33.18 o 
  -6   2   2        0.09       -2.19      5.11 o 
  -5   2   2      465.08      475.76     11.24 o 
  -4   2   2        0.05        2.31      1.83 o 
  -3   2   2     5333.60     5717.24    119.37 o 
  -2   2   2      104.50      111.47      2.86 o 
  -1   2   2       48.83       57.91      3.15 o 
   0   2   2        3.79        7.92      1.14 o 
   1   2   2      849.39      799.34     12.88 o 
   2   2   2        0.62        2.04      0.93 o 
   3   2   2     2610.22     2191.20     31.14 o 
   4   2   2        1.60        2.92      1.80 o 
   5   2   2      668.17      584.49     12.96 o 
   6   2   2        9.07       18.23      6.44 o 
   7   2   2       59.66       66.54      8.84 o 
   8   2   2        0.64        1.80      4.87 o 
   9   2   2       28.35       24.93      5.41 o 
  -9   3   2      755.03      718.35     32.98 o 
  -8   3   2      110.18      125.40     13.48 o 
  -7   3   2      246.61      255.74     17.44 o 
  -6   3   2       24.43       35.32      7.15 o 
  -5   3   2       11.08       15.46      3.11 o 
  -4   3   2     1676.40     1886.94     49.19 o 
  -3   3   2      716.43      747.72     15.04 o 
  -2   3   2      411.43      428.56      8.02 o 
  -1   3   2      544.04      493.60     10.07 o 
   0   3   2       11.74       10.80      1.65 o 
   1   3   2    12772.58    13211.09    255.91 o 
   2   3   2      286.26      316.82      6.92 o 
   3   3   2      939.73      807.50     10.88 o 
   4   3   2        2.76        4.54      2.09 o 
   5   3   2        2.22        3.00      2.86 o 
   6   3   2      385.11      373.14     23.73 o 
   7   3   2       63.97       63.33      9.43 o 
   8   3   2        1.04        3.60      5.77 o 
   9   3   2      150.60      206.23     16.07 o 
  -9   4   2       22.53       20.78      6.89 o 
  -8   4   2      417.87      375.98     19.33 o 
  -7   4   2        2.79        7.99      6.34 o 
  -6   4   2        2.39        4.15      5.26 o 
  -5   4   2       88.04       90.47      8.85 o 
  -4   4   2      123.89      147.32      6.21 o 
  -3   4   2      226.40      215.82      7.18 o 
  -2   4   2      464.82      508.06     11.40 o 
  -1   4   2        4.66        8.04      1.48 o 
   0   4   2     7325.76     8377.16    165.13 o 
   1   4   2        9.92       10.05      0.99 o 
   2   4   2     1976.52     2029.79     27.65 o 
   3   4   2       14.71       20.16      2.24 o 
   4   4   2        0.09        0.97      2.17 o 
   5   4   2      153.70      164.93      7.14 o 
   6   4   2       13.74       19.99      7.04 o 
   7   4   2       59.78       57.26      8.48 o 
   8   4   2       29.62       31.25      9.01 o 
   9   4   2        0.97        7.52      6.85 o 
  -9   5   2      668.79      654.59     21.93 o 
  -8   5   2      154.58      142.12     12.11 o 
  -7   5   2      127.69      119.44     11.64 o 
  -6   5   2       31.78       27.00      6.89 o 
  -5   5   2       28.76       22.71      5.36 o 
  -4   5   2      897.63     1043.94     20.93 o 
  -3   5   2      314.74      328.82      9.41 o 
  -2   5   2       83.51      102.93      3.30 o 
  -1   5   2       24.56       18.89      1.63 o 
   0   5   2      397.62      416.77      7.83 o 
   1   5   2     2570.38     2720.85     78.99 o 
   2   5   2      513.56      507.79     11.64 o 
   3   5   2      367.23      369.58      8.68 o 
   4   5   2       22.44       27.98      3.66 o 
   5   5   2        1.42        7.79      4.35 o 
   6   5   2       39.42       36.94      7.48 o 
   7   5   2        2.52        4.90      7.08 o 
   8   5   2       49.75       39.46     12.31 o 
   9   5   2       10.40       22.88      9.52 o 
  -9   6   2       70.20       41.35      6.31 o 
  -8   6   2        3.30        8.34      6.50 o 
  -7   6   2      495.94      486.14     24.47 o 
  -6   6   2        2.78        7.39      5.45 o 
  -5   6   2      503.56      506.91     18.16 o 
  -4   6   2        2.07        6.92      3.61 o 
  -3   6   2     2050.66     2185.40     52.65 o 
  -2   6   2      239.95      243.28      7.51 o 
  -1   6   2      131.03      125.20      4.51 o 
   0   6   2       77.68       73.64      4.00 o 
   1   6   2      295.41      293.48      7.77 o 
   2   6   2       23.89       21.20      2.17 o 
   3   6   2     1056.17     1061.04     22.47 o 
   4   6   2       17.66       19.44      5.13 o 
   5   6   2      371.84      393.87     21.08 o 
   6   6   2       50.46       50.17     13.34 o 
   7   6   2       55.32       83.77     16.53 o 
   8   6   2        5.56       -6.85      8.40 o 
  -8   7   2       50.38       47.55      9.79 o 
  -7   7   2      125.18      127.09     11.84 o 
  -6   7   2       59.12       61.56      9.02 o 
  -5   7   2        2.17        4.48      5.67 o 
  -4   7   2      369.89      430.71     15.44 o 
  -3   7   2      103.63      140.61      7.59 o 
  -2   7   2       12.37       20.19      3.86 o 
  -1   7   2      420.20      397.37     14.86 o 
   0   7   2      117.84      114.95      3.75 o 
   1   7   2     6551.92     6536.55    119.80 o 
   2   7   2        1.96        4.41      2.82 o 
   3   7   2      437.20      430.67     15.06 o 
   4   7   2        2.03        3.41      4.89 o 
   5   7   2        0.01        9.16      7.81 o 
   6   7   2      222.58      241.15     21.51 o 
   7   7   2      120.27      133.16     18.47 o 
   8   7   2       14.12        4.29      7.21 o 
  -8   8   2      153.88      164.66     22.85 o 
  -7   8   2        0.83        2.24      6.70 o 
  -6   8   2        2.34       -0.03      6.27 o 
  -5   8   2      152.05      175.10     14.07 o 
  -4   8   2        8.19       14.99      7.27 o 
  -3   8   2      233.27      228.31     11.91 o 
  -2   8   2        5.72        5.74      3.37 o 
  -1   8   2        1.50        1.98      2.26 o 
   0   8   2     1627.62     1810.93     32.46 o 
   1   8   2       13.21        9.92      3.62 o 
   2   8   2      359.10      377.82     17.06 o 
   3   8   2        1.32        3.08      4.16 o 
   4   8   2        1.13        2.67      6.31 o 
   5   8   2      457.29      487.16     27.44 o 
   6   8   2       13.16       16.25      9.28 o 
   7   8   2      115.09      133.37     30.83 o 
   8   8   2       26.91       20.61     13.98 o 
  -8   9   2       74.83       55.90     15.16 o 
  -7   9   2       41.81       36.36     17.66 o 
  -6   9   2       14.93       12.32     11.33 o 
  -5   9   2       18.73       10.32      7.79 o 
  -4   9   2      105.79      114.89     22.87 o 
  -3   9   2       62.01       62.27     13.18 o 
  -2   9   2        8.82       12.20      6.74 o 
  -1   9   2        1.52        2.43      3.65 o 
   0   9   2      277.94      278.93      8.85 o 
   1   9   2      444.87      431.16     16.29 o 
   2   9   2      253.40      260.27     11.97 o 
   3   9   2       49.23       54.46      7.95 o 
   4   9   2        3.76        2.87      6.26 o 
   5   9   2        1.05       -3.62      9.30 o 
   6   9   2        1.97        2.11      6.41 o 
   7   9   2       12.38        3.34      6.22 o 
  -7  10   2      205.27      183.73     12.11 o 
  -6  10   2       18.42       21.32      7.73 o 
  -5  10   2      282.04      332.23     20.65 o 
  -4  10   2        5.88       11.12      7.33 o 
  -3  10   2      497.33      594.04     58.01 o 
  -2  10   2      245.01      312.92     52.84 o 
  -1  10   2       46.29       53.50      7.95 o 
   0  10   2       87.30      102.07      8.51 o 
   1  10   2       75.95       76.78      9.47 o 
   2  10   2       27.56       32.93      8.05 o 
   3  10   2      342.23      391.72     30.15 o 
   4  10   2       43.09       53.63     15.90 o 
   5  10   2      140.96      179.01     22.76 o 
   6  10   2       72.36       76.80     13.00 o 
   7  10   2       32.78       32.94      7.65 o 
  -7  11   2       32.87       28.74      6.67 o 
  -6  11   2       24.78       20.32      6.46 o 
  -5  11   2        1.88        3.98      6.90 o 
  -4  11   2      145.69      162.31     17.46 o 
  -3  11   2        0.41        6.28      6.23 o 
  -2  11   2        0.88        1.91      6.32 o 
  -1  11   2      140.22      143.34     11.84 o 
   0  11   2      115.97      112.93      8.73 o 
   1  11   2     2893.10     2749.50    211.39 o 
   2  11   2       67.90       70.78     12.19 o 
   3  11   2      152.03      168.20     25.28 o 
   4  11   2        2.74       -5.56      9.93 o 
   5  11   2        0.84        3.74      7.69 o 
   6  11   2       68.30       62.29     10.29 o 
  -6  12   2        0.06        2.10      5.10 o 
  -5  12   2      153.78      153.88     15.22 o 
  -4  12   2        3.00        6.37      5.79 o 
  -3  12   2      108.70      173.63     60.90 o 
  -2  12   2       35.99       39.23      7.96 o 
  -1  12   2        7.12        6.98      5.89 o 
   0  12   2      511.81      446.70     46.96 o 
   1  12   2        4.87        7.61      7.39 o 
   2  12   2       60.09       71.33     11.91 o 
   3  12   2       12.57       27.25     12.95 o 
   4  12   2        0.03        4.48      7.40 o 
   5  12   2      495.63      518.33     27.09 o 
   6  12   2       14.08        9.66      5.68 o 
  -5  13   2        1.82        3.64      4.26 o 
  -4  13   2        2.74       -3.23      8.02 o 
  -3  13   2       21.42       84.19     39.13 o 
  -2  13   2       35.16       28.43     14.67 o 
  -1  13   2        4.68        4.15      5.96 o 
   0  13   2      149.25      193.16     23.56 o 
   1  13   2       45.25       49.58     10.16 o 
   2  13   2       87.00       78.08     14.32 o 
   3  13   2        0.21        2.65      8.81 o 
   4  13   2        0.02       -0.92      6.71 o 
   5  13   2        1.32       10.89     13.20 o 
  -4  14   2        8.30        8.94      5.32 o 
  -3  14   2      121.48      112.45     17.70 o 
  -2  14   2      159.60      156.77     12.39 o 
  -1  14   2       10.11        4.90      5.71 o 
   0  14   2       56.45       49.66     13.20 o 
   1  14   2       17.26       10.41      8.00 o 
   2  14   2       26.50       21.16      6.99 o 
   3  14   2       64.01       63.02      9.81 o 
   4  14   2       38.77       37.73     14.28 o 
  -3  15   2        3.36       -4.56      9.62 o 
  -2  15   2        0.47        0.05      4.51 o 
  -1  15   2       33.16       21.39      8.44 o 
   0  15   2       66.35       40.34     16.98 o 
   1  15   2     1126.48     1131.80     54.97 o 
   2  15   2      100.02       95.34      8.04 o 
  -9   0   3        0.39       11.32     11.35 o 
  -7   0   3      508.51      489.06     52.70 o 
  -5   0   3       19.97       14.83      4.27 o 
  -3   0   3      236.47      215.14     11.02 o 
  -1   0   3      960.67      831.44     14.15 o 
   1   0   3      204.00      211.57     16.91 o 
   3   0   3     1083.06      858.83     12.28 o 
   5   0   3     6981.65     6322.56    188.67 o 
   7   0   3       34.48       41.65     10.56 o 
   9   0   3        1.01       -0.54      8.93 o 
  -9   1   3        3.92        5.61      5.70 o 
  -8   1   3      618.17      611.14     25.39 o 
  -7   1   3      220.45      222.85     22.47 o 
  -6   1   3      276.24      254.99     12.81 o 
  -5   1   3        6.43        5.36      2.84 o 
  -4   1   3     1402.78     1283.92     19.38 o 
  -3   1   3       44.22       45.51      2.53 o 
  -2   1   3     1825.08     1706.53     21.88 o 
  -1   1   3     1923.53     1675.55     16.37 o 
   0   1   3       37.40       44.24      1.69 o 
   1   1   3     4455.71     4119.82     58.57 o 
   2   1   3      310.99      291.42      4.41 o 
   3   1   3      584.58      485.56      7.43 o 
   4   1   3      759.33      664.13      9.57 o 
   5   1   3       99.84       99.26      5.58 o 
   6   1   3     1751.22     1610.79     62.94 o 
   7   1   3        5.67        7.99      6.38 o 
   8   1   3        6.70        4.93      5.68 o 
   9   1   3        8.06       13.37      6.05 o 
  -9   2   3        4.20        6.23      5.84 o 
  -8   2   3     4887.39     4396.29    189.62 o 
  -7   2   3       25.48       24.83      7.17 o 
  -6   2   3      206.83      198.40     12.59 o 
  -5   2   3       17.62       15.59      2.95 o 
  -4   2   3       61.82       65.31      4.84 o 
  -3   2   3      328.52      344.67     10.08 o 
  -2   2   3     2856.81     2760.48     34.63 o 
  -1   2   3       33.09       36.07      1.39 o 
   0   2   3     1295.53     1076.55     30.10 o 
   1   2   3       33.87       39.59      1.44 o 
   2   2   3     1524.32     1525.04     18.01 o 
   3   2   3       56.32       59.33      3.51 o 
   4   2   3      477.05      430.83      7.96 o 
   5   2   3       47.99       36.78      4.01 o 
   6   2   3       72.77       78.93      8.13 o 
   7   2   3        3.07        5.72      5.48 o 
   8   2   3       14.07       17.55     10.01 o 
   9   2   3        1.92        4.36      5.67 o 
  -9   3   3        1.84       17.33      6.94 o 
  -8   3   3      633.60      603.40     26.23 o 
  -7   3   3      276.33      272.18     15.90 o 
  -6   3   3      612.24      588.50     27.15 o 
  -5   3   3       20.17       17.68      3.59 o 
  -4   3   3     1493.05     1336.78     29.85 o 
  -3   3   3       12.00       12.52      1.42 o 
  -2   3   3      891.93      840.39     14.70 o 
  -1   3   3      828.50      734.72     12.46 o 
   0   3   3        1.69        4.01      1.35 o 
   1   3   3     1921.57     1759.83     43.91 o 
   2   3   3       29.19       33.44      1.66 o 
   3   3   3      444.12      377.61      8.69 o 
   4   3   3      807.77      750.08     13.87 o 
   5   3   3       90.43       95.24      5.57 o 
   6   3   3      988.64      961.44     72.87 o 
   7   3   3       31.81       45.17      9.75 o 
   8   3   3        2.20        1.82      6.05 o 
   9   3   3       86.58      130.60     34.87 o 
  -9   4   3        0.16        5.47      5.83 o 
  -8   4   3       10.55       12.44      6.89 o 
  -7   4   3      496.92      507.59     27.15 o 
  -6   4   3       23.39       30.32      7.03 o 
  -5   4   3       19.22       17.50      4.75 o 
  -4   4   3       55.18       55.25      4.67 o 
  -3   4   3      250.96      228.52      9.48 o 
  -2   4   3       12.39       17.47      3.48 o 
  -1   4   3      511.74      475.45     17.20 o 
   0   4   3      674.71      706.61     16.46 o 
   1   4   3       57.34       53.69      4.38 o 
   2   4   3        9.98        8.58      1.37 o 
   3   4   3      881.92      783.12     16.84 o 
   4   4   3      140.58      149.97      5.24 o 
   5   4   3     5881.82     5852.97    219.47 o 
   6   4   3       12.49       14.79      7.55 o 
   7   4   3       21.04       14.46      7.99 o 
   8   4   3        3.64        6.72      6.50 o 
   9   4   3        0.14       -8.58     11.09 o 
  -9   5   3        3.09        5.33      4.85 o 
  -8   5   3      352.87      353.76     18.64 o 
  -7   5   3      232.06      235.31     20.12 o 
  -6   5   3       44.45       38.61      6.93 o 
  -5   5   3       41.37       29.56      6.73 o 
  -4   5   3      433.59      406.18     10.65 o 
  -3   5   3       62.15       91.10     11.01 o 
  -2   5   3      770.52      808.17     21.94 o 
  -1   5   3     1053.74      959.21     19.52 o 
   0   5   3      110.74      122.40      3.76 o 
   1   5   3     2403.39     2371.73     48.69 o 
   2   5   3      157.87      145.71      4.34 o 
   3   5   3      597.16      544.70      9.70 o 
   4   5   3      218.36      220.63      9.30 o 
   5   5   3       70.75       83.92     12.00 o 
   6   5   3     1509.26     1559.77    164.25 o 
   7   5   3        0.75       -3.77      9.55 o 
   8   5   3        1.93       10.75      9.04 o 
  -9   6   3       21.82       11.90      5.04 o 
  -8   6   3     2973.66     2606.55     82.58 o 
  -7   6   3      154.36      153.79     14.24 o 
  -6   6   3      141.65      147.59     11.04 o 
  -5   6   3       24.46       29.47      6.11 o 
  -4   6   3        4.81        5.51      3.53 o 
  -3   6   3     1062.17     1090.06     31.96 o 
  -2   6   3      719.66      711.59     18.76 o 
  -1   6   3      205.68      203.69      5.12 o 
   0   6   3      603.48      547.95     12.88 o 
   1   6   3       96.58      103.06      3.66 o 
   2   6   3      157.75      163.20      5.16 o 
   3   6   3      189.21      194.42      7.39 o 
   4   6   3      176.81      183.10     14.03 o 
   5   6   3      197.15      206.80     19.40 o 
   6   6   3       52.33       51.99     11.65 o 
   7   6   3       20.52       19.98     11.41 o 
   8   6   3        6.44       -0.93      7.04 o 
  -8   7   3      332.58      298.94     28.13 o 
  -7   7   3      285.36      304.15     21.40 o 
  -6   7   3      455.35      452.95     22.90 o 
  -5   7   3       62.81       67.04      9.31 o 
  -4   7   3      863.91      803.05     28.77 o 
  -3   7   3       12.88       13.48      4.35 o 
  -2   7   3      343.55      316.11      9.44 o 
  -1   7   3       67.00       67.27      3.82 o 
   0   7   3        7.52        9.32      2.22 o 
   1   7   3       80.56       71.42      6.50 o 
   2   7   3       16.83       22.20      3.80 o 
   3   7   3      230.41      254.09     15.62 o 
   4   7   3      458.24      483.40     25.00 o 
   5   7   3       52.96       47.32     13.05 o 
   6   7   3      310.14      347.80     30.82 o 
   7   7   3       40.58       41.44     12.71 o 
   8   7   3        6.66        3.48      6.91 o 
  -8   8   3       23.73       20.34      7.58 o 
  -7   8   3      407.80      436.93     21.62 o 
  -6   8   3       52.95       59.11     11.68 o 
  -5   8   3        1.87        6.36      7.34 o 
  -4   8   3       73.67       91.60      9.92 o 
  -3   8   3      140.59      162.16     12.42 o 
  -2   8   3       70.46       60.26      6.22 o 
  -1   8   3      202.61      199.45      6.81 o 
   0   8   3      474.94      492.75     11.86 o 
   1   8   3        2.83        4.68      2.81 o 
   2   8   3       39.65       35.00      5.58 o 
   3   8   3      393.51      412.63     22.92 o 
   4   8   3      298.18      328.20     38.96 o 
   5   8   3     3313.61     3308.05    122.08 o 
   6   8   3       32.26       28.03     10.49 o 
   7   8   3        2.81        4.05      6.01 o 
   8   8   3        7.98       12.11      8.45 o 
  -8   9   3      143.74      161.92     18.75 o 
  -7   9   3      249.95      243.64     16.72 o 
  -6   9   3        0.68       -7.09      7.35 o 
  -5   9   3       24.26       25.33      9.20 o 
  -4   9   3       41.22       40.29      8.94 o 
  -3   9   3       27.48       34.13      6.77 o 
  -2   9   3      245.06      252.49     13.35 o 
  -1   9   3      428.90      404.50     11.44 o 
   0   9   3      118.15      118.51      7.82 o 
   1   9   3     1183.47     1178.20     30.51 o 
   2   9   3       77.64       84.66      9.57 o 
   3   9   3      399.62      430.99     41.32 o 
   4   9   3       26.41       36.73      9.00 o 
   5   9   3       34.68       57.08     11.69 o 
   6   9   3      908.71      887.44     62.96 o 
   7   9   3        3.44       -2.60      4.72 o 
  -7  10   3      188.59      176.89     14.05 o 
  -6  10   3       43.00       30.89      8.38 o 
  -5  10   3        7.60        3.19      6.61 o 
  -4  10   3        4.67        5.08      6.78 o 
  -3  10   3      807.14      797.94     55.23 o 
  -2  10   3      137.54      162.68     12.68 o 
  -1  10   3      194.51      197.59     12.74 o 
   0  10   3      204.27      203.32     13.03 o 
   1  10   3       36.77       38.22      8.35 o 
   2  10   3        0.55       -5.07      6.25 o 
   3  10   3      174.29      179.53     16.12 o 
   4  10   3       25.95       32.78     16.63 o 
   5  10   3      242.62      249.38     17.27 o 
   6  10   3       32.23       20.23      7.92 o 
   7  10   3       28.20       18.69     11.14 o 
  -7  11   3      183.02      174.53     11.69 o 
  -6  11   3      151.89      148.62     17.23 o 
  -5  11   3       52.49       52.01     12.50 o 
  -4  11   3      270.04      283.70     20.85 o 
  -3  11   3       14.97       11.95      7.06 o 
  -2  11   3      116.59      116.64     12.30 o 
  -1  11   3        5.12       12.64      6.25 o 
   0  11   3        4.03        7.87      5.56 o 
   1  11   3       33.06       32.43      9.60 o 
   2  11   3       46.22       52.02     11.52 o 
   3  11   3       48.54       64.13     12.07 o 
   4  11   3      194.92      205.35     25.90 o 
   5  11   3       18.87       23.03      9.58 o 
   6  11   3       70.71       62.05     11.92 o 
  -6  12   3       53.02       43.26     19.09 o 
  -5  12   3       17.60        6.64      6.18 o 
  -4  12   3       40.04       29.50      7.48 o 
  -3  12   3       63.06       64.38      9.94 o 
  -2  12   3       53.33       60.06      8.89 o 
  -1  12   3       52.58       62.77     12.29 o 
   0  12   3      171.28      183.87     39.42 o 
   1  12   3        0.12        1.48      6.45 o 
   2  12   3       10.36       18.69     10.85 o 
   3  12   3      105.10      120.75     14.32 o 
   4  12   3      264.70      250.31     19.58 o 
   5  12   3     1421.81     1390.61     84.63 o 
  -5  13   3        6.77        4.66      4.90 o 
  -4  13   3        0.83       -2.34     10.67 o 
  -3  13   3       11.71       15.82      5.98 o 
  -2  13   3       56.01       48.53      9.54 o 
  -1  13   3      105.90      122.33     15.68 o 
   0  13   3       90.43       90.79     18.35 o 
   1  13   3      456.07      497.04     69.67 o 
   2  13   3       51.38       54.74     10.15 o 
   3  13   3      187.63      155.24     97.12 o 
   4  13   3        0.39        2.71      6.95 o 
   5  13   3       12.12        5.56      5.91 o 
  -4  14   3       11.51        6.35      5.98 o 
  -3  14   3      366.03      321.31     20.70 o 
  -2  14   3        3.83        2.49      5.32 o 
  -1  14   3      102.80       93.98     30.60 o 
   0  14   3       37.49       43.86     13.10 o 
   1  14   3        8.23        5.86      5.82 o 
   2  14   3        8.96       10.45      6.15 o 
   3  14   3       87.09       92.17     19.56 o 
   4  14   3        0.05        5.47      6.17 o 
  -2  15   3       25.06       15.60      5.37 o 
  -1  15   3        1.21        0.88      6.33 o 
   0  15   3        0.23       -9.42     13.54 o 
   1  15   3      149.00      154.55     15.76 o 
   2  15   3       24.11       18.55      8.59 o 
  -8   0   4      640.77      628.41     36.45 o 
  -6   0   4     1189.17     1197.45     85.35 o 
  -4   0   4      102.38      113.54     12.25 o 
  -2   0   4     1435.43     1319.00     17.74 o 
   0   0   4     4136.26     3673.28    118.81 o 
   2   0   4     3274.54     3255.50     60.25 o 
   4   0   4      423.94      408.16     10.40 o 
   6   0   4       23.90       18.45      8.26 o 
   8   0   4     1357.55     1322.54     84.39 o 
  -9   1   4      384.62      411.11     25.72 o 
  -8   1   4       75.83       84.11     11.28 o 
  -7   1   4      240.54      257.87     15.35 o 
  -6   1   4     1947.58     1987.88     57.35 o 
  -5   1   4        8.54       10.76      3.55 o 
  -4   1   4     3136.08     3071.08     51.36 o 
  -3   1   4      762.47      740.95     11.54 o 
  -2   1   4      904.55      801.63      8.18 o 
  -1   1   4     4566.19     4675.54     66.72 o 
   0   1   4      164.98      166.40      9.26 o 
   1   1   4    14537.56    14904.82    332.76 o 
   2   1   4      306.38      303.59      4.12 o 
   3   1   4      678.14      635.22      7.77 o 
   4   1   4      674.12      636.28     10.51 o 
   5   1   4        0.30        2.47      3.29 o 
   6   1   4     3960.61     3656.23    111.94 o 
   7   1   4       12.88       10.07      6.88 o 
   8   1   4      912.43      880.92     71.62 o 
   9   1   4      856.81      991.75     78.44 o 
  -9   2   4       18.61       17.41      8.32 o 
  -8   2   4       65.05       60.31      9.42 o 
  -7   2   4      515.65      492.38     21.74 o 
  -6   2   4        9.38       13.54      5.61 o 
  -5   2   4      139.76      145.34      5.94 o 
  -4   2   4        6.22        9.08      2.62 o 
  -3   2   4     6135.44     5940.03     92.24 o 
  -2   2   4      120.82      126.22      3.43 o 
  -1   2   4     2966.91     2957.81     40.60 o 
   0   2   4       72.78       75.89      5.35 o 
   1   2   4      282.37      283.33      9.95 o 
   2   2   4      154.95      178.71      2.71 o 
   3   2   4      997.84      954.37     14.64 o 
   4   2   4       17.82       22.21      2.66 o 
   5   2   4       33.61       33.27      5.08 o 
   6   2   4       44.02       39.03      8.71 o 
   7   2   4      172.85      145.35     20.63 o 
   8   2   4        8.02        3.88      5.79 o 
   9   2   4      795.35      973.47     64.35 o 
  -9   3   4      640.63      653.57     25.87 o 
  -8   3   4       90.89       96.63     11.04 o 
  -7   3   4      199.44      205.66     14.26 o 
  -6   3   4     1243.73     1287.18     41.40 o 
  -5   3   4       10.14       10.89      3.33 o 
  -4   3   4     2221.50     2175.61     38.41 o 
  -3   3   4      469.05      486.76      9.87 o 
  -2   3   4      878.59      794.02     11.77 o 
  -1   3   4     4994.01     5170.95     93.34 o 
   0   3   4       28.04       33.52      2.23 o 
   1   3   4    18351.47    19040.65    438.81 o 
   2   3   4      164.91      187.57      3.94 o 
   3   3   4      684.80      635.91      9.72 o 
   4   3   4      250.41      259.89      6.38 o 
   5   3   4       11.29       11.95      5.34 o 
   6   3   4     2796.44     2719.79    208.98 o 
   7   3   4        0.35        1.13      5.96 o 
   8   3   4      921.50      839.29     86.70 o 
   9   3   4      782.35     1073.03     70.42 o 
  -9   4   4       33.74       28.50      8.23 o 
  -8   4   4      465.82      480.05     23.89 o 
  -7   4   4       22.00       20.61      7.55 o 
  -6   4   4      814.31      849.74     31.40 o 
  -5   4   4       24.20       23.43      4.55 o 
  -4   4   4       41.77       40.43      4.04 o 
  -3   4   4      137.99      136.47      6.49 o 
  -2   4   4     1034.85      964.98     17.37 o 
  -1   4   4       91.94      107.77      4.72 o 
   0   4   4     1537.59     1484.24     27.97 o 
   1   4   4        0.13        1.91      1.49 o 
   2   4   4     1441.30     1494.49     23.76 o 
   3   4   4       20.71       19.64      2.09 o 
   4   4   4      409.34      397.67     10.68 o 
   5   4   4      292.20      277.24     17.89 o 
   6   4   4        3.55        6.13     12.07 o 
   7   4   4      209.78      211.93     41.05 o 
   8   4   4      914.88      889.52    182.45 o 
  -9   5   4       82.15       86.90     10.56 o 
  -8   5   4       46.56       41.38      8.50 o 
  -7   5   4      124.59      146.06     13.67 o 
  -6   5   4     1409.72     1331.14     41.50 o 
  -5   5   4       85.01       90.84      8.84 o 
  -4   5   4     2044.32     1933.82     50.12 o 
  -3   5   4      294.72      286.88      8.28 o 
  -2   5   4      634.55      579.13     18.84 o 
  -1   5   4     1225.03     1330.89     21.82 o 
   0   5   4      206.50      220.34      8.13 o 
   1   5   4     5012.76     5191.70    122.77 o 
   2   5   4      110.30      115.02      6.64 o 
   3   5   4      345.78      334.44     12.30 o 
   4   5   4      786.06      812.78     70.76 o 
   5   5   4       21.48       29.80      9.23 o 
   6   5   4     3122.92     3216.61    428.90 o 
   7   5   4       44.03       44.53     13.39 o 
   8   5   4      527.30      562.11     39.84 o 
  -9   6   4        3.35        2.14      5.01 o 
  -8   6   4      350.79      315.68     16.52 o 
  -7   6   4      180.64      197.51     15.95 o 
  -6   6   4       58.28       50.31      8.19 o 
  -5   6   4      102.79      111.73     10.98 o 
  -4   6   4       19.39       23.57      6.48 o 
  -3   6   4     1469.53     1423.99     42.35 o 
  -2   6   4      270.19      288.16      9.15 o 
  -1   6   4      982.81      993.21     18.79 o 
   0   6   4      105.35      111.39      4.05 o 
   1   6   4      109.48      115.31      4.24 o 
   2   6   4      403.43      428.22     16.51 o 
   3   6   4      433.77      447.20     17.96 o 
   4   6   4       68.81       74.86     20.35 o 
   5   6   4       22.98       15.10      8.56 o 
   6   6   4      219.58      228.07     19.31 o 
   7   6   4       33.70       18.88     10.96 o 
   8   6   4       41.88       28.20      9.33 o 
  -8   7   4       78.22       81.76     13.40 o 
  -7   7   4      100.32      116.63     12.40 o 
  -6   7   4      353.54      374.73     20.79 o 
  -5   7   4       32.93       38.24      9.73 o 
  -4   7   4      755.92      811.78     28.44 o 
  -3   7   4       83.94      100.24      7.95 o 
  -2   7   4      510.12      464.26     11.41 o 
  -1   7   4     1826.26     1751.06     30.47 o 
   0   7   4      275.29      268.99      7.64 o 
   1   7   4     8217.86     7883.56    162.35 o 
   2   7   4        8.04       15.36      4.97 o 
   3   7   4      376.95      399.69     21.05 o 
   4   7   4       71.85       76.75     12.60 o 
   5   7   4       13.26       22.31     10.03 o 
   6   7   4     1163.45     1208.54     50.41 o 
   7   7   4       15.93       25.40     10.91 o 
   8   7   4      526.39      551.24     26.67 o 
  -8   8   4      197.03      238.05     20.29 o 
  -7   8   4       52.16       60.55      9.71 o 
  -6   8   4      340.78      360.36     21.30 o 
  -5   8   4       45.30       49.76      9.97 o 
  -4   8   4        0.74       -1.90      5.51 o 
  -3   8   4      230.54      229.12     14.71 o 
  -2   8   4      233.72      221.28      9.99 o 
  -1   8   4      126.65      130.32      6.14 o 
   0   8   4      198.12      203.40      7.25 o 
   1   8   4        0.18        3.28      4.53 o 
   2   8   4      361.74      402.54     29.72 o 
   3   8   4       36.91       44.63     12.44 o 
   4   8   4      258.00      277.52     19.13 o 
   5   8   4      464.08      477.94     31.10 o 
   6   8   4       11.02        5.18      8.79 o 
   7   8   4      364.05      394.42     32.88 o 
  -8   9   4       22.91        9.17      7.60 o 
  -7   9   4       21.79       22.82      6.42 o 
  -6   9   4      616.67      641.51     29.01 o 
  -5   9   4      109.64      114.75     14.18 o 
  -4   9   4      836.61      853.35     31.14 o 
  -3   9   4       73.95       73.74      8.75 o 
  -2   9   4      249.69      268.03     14.18 o 
  -1   9   4      104.71      125.70      7.51 o 
   0   9   4       61.26       64.92      6.73 o 
   1   9   4      972.71     1050.71     36.41 o 
   2   9   4       34.30       47.61      9.72 o 
   3   9   4      123.50      158.30     18.87 o 
   4   9   4      370.58      419.87     34.70 o 
   5   9   4       34.67       40.08     10.97 o 
   6   9   4     1522.07     1536.18     76.82 o 
   7   9   4       51.24       42.09      7.51 o 
  -7  10   4       16.43        6.35      7.07 o 
  -6  10   4       49.81       56.29     10.73 o 
  -5  10   4       26.24       28.82      9.64 o 
  -4  10   4       10.11        9.91      7.40 o 
  -3  10   4      101.71      103.59     17.17 o 
  -2  10   4      184.75      187.78     11.37 o 
  -1  10   4      160.86      158.11     11.41 o 
   0  10   4       51.63       58.37      8.58 o 
   1  10   4       28.17       33.61      9.86 o 
   2  10   4      310.92      321.60     23.89 o 
   3  10   4      123.08      149.92     17.21 o 
   4  10   4       75.44      101.36     17.18 o 
   5  10   4       20.28       23.09      9.22 o 
   6  10   4      219.35      204.78     19.12 o 
  -7  11   4       39.00       25.06      5.82 o 
  -6  11   4       61.53       48.58      7.88 o 
  -5  11   4       22.58       24.44      7.63 o 
  -4  11   4      140.19      142.24     13.46 o 
  -3  11   4        0.67        5.47      6.41 o 
  -2  11   4       95.30       78.54     12.32 o 
  -1  11   4      428.35      382.16     23.11 o 
   0  11   4      243.97      211.27     13.53 o 
   1  11   4     2555.87     2432.64    175.73 o 
   2  11   4        1.23        3.58      7.58 o 
   3  11   4      147.60      142.22     24.86 o 
   4  11   4       17.12       19.10      7.39 o 
   5  11   4        5.68        2.13      6.87 o 
   6  11   4      329.98      372.81     19.52 o 
  -6  12   4       96.35       97.17      9.34 o 
  -5  12   4       15.57       14.09      8.09 o 
  -4  12   4        4.75        8.61      6.76 o 
  -3  12   4      110.32      124.56     14.28 o 
  -2  12   4       13.57       21.03      8.73 o 
  -1  12   4       81.63       88.23     12.27 o 
   0  12   4       18.94       25.66     14.64 o 
   1  12   4        0.26       -2.23      6.61 o 
   2  12   4      106.72      121.17     14.27 o 
   3  12   4       25.04       41.66     12.89 o 
   4  12   4      123.68      133.81     14.60 o 
   5  12   4      370.12      375.39     25.76 o 
  -5  13   4       68.09       79.86     36.22 o 
  -4  13   4      241.21      257.14     16.07 o 
  -3  13   4       17.45       16.65      7.53 o 
  -2  13   4      101.14       89.47     11.64 o 
  -1  13   4        0.32        3.77      7.83 o 
   0  13   4        6.25        0.00      8.49 o 
   1  13   4      154.81      180.34     15.46 o 
   2  13   4       10.21       16.68      7.63 o 
   3  13   4       34.24       28.89      8.67 o 
   4  13   4      109.80      139.13     40.71 o 
  -4  14   4        1.75        1.91      4.95 o 
  -3  14   4       14.45        6.70      5.47 o 
  -2  14   4       64.68       62.17     11.03 o 
  -1  14   4       13.80       11.48      6.05 o 
   0  14   4       13.04        8.00      9.32 o 
   1  14   4       10.23        8.62      5.81 o 
   2  14   4      156.14      152.25     11.90 o 
   3  14   4       21.87       11.84      5.98 o 
  -2  15   4        7.48        5.89      6.52 o 
  -1  15   4       63.94       37.39      9.81 o 
   0  15   4      124.71      106.67     23.37 o 
   1  15   4      608.56      648.08     33.67 o 
  -9   0   5       15.37       11.02      8.94 o 
  -7   0   5        1.39        0.60      7.30 o 
  -5   0   5      415.32      432.05     31.32 o 
  -3   0   5      914.20      808.33     12.71 o 
  -1   0   5     1409.68     1312.43     33.06 o 
   1   0   5       12.18       12.38      1.23 o 
   3   0   5     3714.57     3802.89     75.74 o 
   5   0   5     1848.68     1666.82     91.36 o 
   7   0   5      727.95      639.40     50.93 o 
   9   0   5       64.06       48.34     10.85 o 
  -9   1   5      357.55      354.46     25.55 o 
  -8   1   5       33.17       49.32      8.99 o 
  -7   1   5        2.54        3.90      5.51 o 
  -6   1   5     1509.30     1540.00     47.57 o 
  -5   1   5       31.67       34.52      4.43 o 
  -4   1   5     2519.67     2604.63     49.71 o 
  -3   1   5       66.83       68.34      2.43 o 
  -2   1   5     1467.64     1350.51     13.95 o 
  -1   1   5     2144.31     1979.44     36.10 o 
   0   1   5      190.05      181.20      7.97 o 
   1   1   5     1419.73     1422.16     36.39 o 
   2   1   5     2202.68     2237.16     38.05 o 
   3   1   5     2544.13     2618.66     41.09 o 
   4   1   5     6530.12     6115.95    115.31 o 
   5   1   5      170.30      149.17     10.92 o 
   6   1   5    14461.07    13410.10    622.33 o 
   7   1   5      100.97       99.15     15.22 o 
   8   1   5      214.68      216.32     18.91 o 
   9   1   5       59.91      102.46     15.36 o 
  -9   2   5        0.08        3.16      5.40 o 
  -8   2   5      363.09      456.79     21.97 o 
  -7   2   5       12.23       11.35      7.22 o 
  -6   2   5     1210.96     1161.11     35.41 o 
  -5   2   5        7.21        8.76      3.01 o 
  -4   2   5       30.56       32.73      3.30 o 
  -3   2   5      211.05      211.63      4.39 o 
  -2   2   5     1936.27     1811.19     22.23 o 
  -1   2   5      184.27      191.64      2.87 o 
   0   2   5     2755.73     2518.54     64.40 o 
   1   2   5        9.05        9.12      2.01 o 
   2   2   5    28869.83    32947.00   1051.47 o 
   3   2   5      115.01      117.35      4.32 o 
   4   2   5     5493.81     5211.49    102.58 o 
   5   2   5       59.07       63.47      8.48 o 
   6   2   5       32.37       27.77      9.57 o 
   7   2   5       19.25       28.57     10.93 o 
   8   2   5      350.82      344.89     23.41 o 
  -9   3   5      272.54      271.05     14.88 o 
  -8   3   5       38.18       56.38     10.39 o 
  -7   3   5        3.77        9.99      7.01 o 
  -6   3   5     2067.96     2023.13     62.40 o 
  -5   3   5        5.37        7.74      3.92 o 
  -4   3   5     4113.25     3954.93     70.17 o 
  -3   3   5      131.13      131.69      4.38 o 
  -2   3   5     1833.05     1794.16     22.00 o 
  -1   3   5      687.39      605.20     15.64 o 
   0   3   5        5.32        5.52      2.33 o 
   1   3   5      845.62      785.21     15.43 o 
   2   3   5     1774.94     1852.37     24.53 o 
   3   3   5     2829.47     2886.29     61.22 o 
   4   3   5     5609.96     5358.01    124.16 o 
   5   3   5        4.52        3.18      4.84 o 
   6   3   5    15311.73    13200.93   1386.19 o 
   7   3   5        0.45        2.22      5.90 o 
   8   3   5      417.20      480.37     49.45 o 
  -9   4   5       10.45        7.64      5.32 o 
  -8   4   5       20.64       25.49      7.59 o 
  -7   4   5        2.95        6.18      8.65 o 
  -6   4   5       68.43       77.16      9.56 o 
  -5   4   5      310.85      317.29     13.20 o 
  -4   4   5       37.28       42.39      4.27 o 
  -3   4   5      819.83      738.58     14.87 o 
  -2   4   5      503.78      522.75     11.88 o 
  -1   4   5      927.80      864.39     19.05 o 
   0   4   5       26.39       27.31      1.96 o 
   1   4   5        0.75        2.34      1.20 o 
   2   4   5      190.05      181.04      6.86 o 
   3   4   5     2094.93     2112.87     86.22 o 
   4   4   5       63.55       59.43      8.25 o 
   5   4   5     1534.50     1622.51    152.29 o 
   6   4   5       26.54       29.50     24.41 o 
   7   4   5      649.94      558.88    119.54 o 
   8   4   5       27.18       23.34      8.59 o 
  -9   5   5      244.09      236.57     12.28 o 
  -8   5   5       14.36       15.58      8.12 o 
  -7   5   5        7.88        5.73      6.23 o 
  -6   5   5      503.86      491.75     19.01 o 
  -5   5   5       64.93       56.27      6.73 o 
  -4   5   5      644.70      651.41     17.22 o 
  -3   5   5       52.47       60.67      5.38 o 
  -2   5   5      245.93      254.55      9.56 o 
  -1   5   5     2355.89     2272.01     51.48 o 
   0   5   5      210.93      210.84      6.31 o 
   1   5   5      559.99      503.45     14.59 o 
   2   5   5     1030.06     1044.60     20.81 o 
   3   5   5      960.55      961.78     26.75 o 
   4   5   5     2884.16     3013.20    211.48 o 
   5   5   5      401.50      366.66     24.05 o 
   6   5   5     7630.88     7517.99    952.27 o 
   7   5   5      228.92      266.98     32.12 o 
   8   5   5       34.86       24.73      8.37 o 
  -9   6   5        0.63        0.98      4.81 o 
  -8   6   5      159.41      205.78     20.43 o 
  -7   6   5       52.76       62.29     11.24 o 
  -6   6   5      631.77      595.26     30.91 o 
  -5   6   5       37.36       44.01     10.02 o 
  -4   6   5        9.41       15.50      5.79 o 
  -3   6   5      615.15      663.89     25.04 o 
  -2   6   5      494.02      521.92     18.66 o 
  -1   6   5      538.15      526.02     12.67 o 
   0   6   5      371.36      350.79      9.08 o 
   1   6   5       43.18       46.89      4.05 o 
   2   6   5    11579.63    12172.50    372.87 o 
   3   6   5      524.93      516.70     23.59 o 
   4   6   5     2172.06     2273.02    143.68 o 
   5   6   5      235.19      237.46     18.99 o 
   6   6   5       38.54       41.96     10.67 o 
   7   6   5       99.32       92.46     15.71 o 
   8   6   5      243.19      242.47     16.13 o 
  -8   7   5       27.37       23.97      8.86 o 
  -7   7   5       31.42       38.07     10.63 o 
  -6   7   5     1299.11     1327.05     55.89 o 
  -5   7   5       69.05       76.98     10.50 o 
  -4   7   5     2742.72     2765.63     82.44 o 
  -3   7   5      136.16      126.92     10.82 o 
  -2   7   5      976.03      971.69     21.56 o 
  -1   7   5      120.91      122.72      7.58 o 
   0   7   5       11.06       12.67      3.44 o 
   1   7   5       73.65       56.13      5.19 o 
   2   7   5      724.32      849.90    101.79 o 
   3   7   5     1412.40     1637.17     72.38 o 
   4   7   5     2342.63     2395.04    179.94 o 
   5   7   5      163.11      167.49     16.57 o 
   6   7   5     9577.50     9622.85    421.91 o 
   7   7   5       77.79       77.58     13.65 o 
   8   7   5      336.42      367.20     25.27 o 
  -8   8   5       48.73       36.65     11.51 o 
  -7   8   5        3.14        5.87      6.81 o 
  -6   8   5      123.80      153.38     14.27 o 
  -5   8   5       99.53      105.69     12.07 o 
  -4   8   5       55.69       63.10      9.52 o 
  -3   8   5      278.69      266.88     15.94 o 
  -2   8   5      663.40      632.14     23.99 o 
  -1   8   5      311.91      291.21     10.91 o 
   0   8   5        0.01        8.12      4.18 o 
   1   8   5        3.12        6.39      5.13 o 
   2   8   5      249.34      300.46     35.32 o 
   3   8   5      522.25      605.65     33.56 o 
   4   8   5       80.96       82.23     23.87 o 
   5   8   5     1086.03     1110.16     47.14 o 
   6   8   5       44.84       44.77     11.90 o 
   7   8   5      439.69      454.83     37.00 o 
  -8   9   5        1.43        2.04      4.73 o 
  -7   9   5        9.18        9.68      5.50 o 
  -6   9   5       34.74       35.18      9.08 o 
  -5   9   5       26.98       27.54      8.76 o 
  -4   9   5       63.92       67.25      9.64 o 
  -3   9   5       38.56       41.31      7.79 o 
  -2   9   5       48.94       59.88      9.02 o 
  -1   9   5     1213.20     1126.50     31.63 o 
   0   9   5      133.93      152.45     10.38 o 
   1   9   5      151.09      145.23     11.85 o 
   2   9   5      283.45      306.59     24.77 o 
   3   9   5      235.85      234.22     30.58 o 
   4   9   5      673.79      737.31     55.44 o 
   5   9   5      303.59      330.16     29.96 o 
   6   9   5     2539.41     2577.82     97.60 o 
   7   9   5      164.19      164.91     16.75 o 
  -7  10   5       45.72       45.69     10.61 o 
  -6  10   5      173.36      180.71     17.01 o 
  -5  10   5       22.50       24.57      8.64 o 
  -4  10   5        0.25       -1.41      5.14 o 
  -3  10   5      531.54      514.02     23.72 o 
  -2  10   5       77.71       75.75      9.63 o 
  -1  10   5      347.51      330.59     17.32 o 
   0  10   5       27.16       26.52      6.75 o 
   1  10   5       26.61       26.65      7.49 o 
   2  10   5     3178.83     3395.35    169.52 o 
   3  10   5      403.22      393.06     21.69 o 
   4  10   5      463.56      501.71     30.57 o 
   5  10   5      192.92      188.42     17.05 o 
   6  10   5       35.73       28.47      6.59 o 
  -7  11   5       40.19       28.41      8.44 o 
  -6  11   5      478.78      499.22     25.15 o 
  -5  11   5       87.86       91.45     15.17 o 
  -4  11   5     1145.06     1129.67     59.04 o 
  -3  11   5       44.01       57.16     11.48 o 
  -2  11   5      334.94      337.20     27.24 o 
  -1  11   5        9.98       18.09      6.53 o 
   0  11   5       14.08       18.55      7.01 o 
   1  11   5        3.71       11.99      6.43 o 
   2  11   5      230.72      250.11     16.00 o 
   3  11   5      497.48      522.43     41.55 o 
   4  11   5      521.98      535.03     32.32 o 
   5  11   5      201.27      199.10     12.90 o 
   6  11   5     3991.26     4304.51    160.69 o 
  -6  12   5      114.92      139.91     10.59 o 
  -5  12   5       11.25       13.74      7.06 o 
  -4  12   5       29.28       30.36      9.12 o 
  -3  12   5       39.50       46.05     10.61 o 
  -2  12   5      358.94      350.38     22.56 o 
  -1  12   5       62.97       69.42     11.40 o 
   0  12   5        4.81       10.74      7.48 o 
   1  12   5        5.16        9.21      7.42 o 
   2  12   5      104.80      130.45     14.63 o 
   3  12   5       65.07       61.80     10.95 o 
   4  12   5       19.87       22.28      8.42 o 
   5  12   5      624.99      629.60     43.88 o 
  -5  13   5        3.71        0.92     10.28 o 
  -4  13   5        2.10        2.75      6.95 o 
  -3  13   5       24.67       18.50      7.58 o 
  -2  13   5       24.90       23.22      7.97 o 
  -1  13   5      402.33      392.22     36.34 o 
   0  13   5       57.43       66.73     16.05 o 
   1  13   5        5.90        7.59      6.87 o 
   2  13   5       51.25       66.73     10.26 o 
   3  13   5       35.59       36.27      8.74 o 
   4  13   5       82.99       66.14     11.39 o 
  -4  14   5        1.03        1.29      4.88 o 
  -3  14   5      264.55      260.86     17.84 o 
  -2  14   5        4.16        0.72      4.89 o 
  -1  14   5      135.13      125.04     22.33 o 
   0  14   5        0.10       -3.34      8.44 o 
   1  14   5        6.22       13.44      6.82 o 
   2  14   5      746.17      811.40     44.05 o 
   3  14   5      164.01      176.44     11.65 o 
  -2  15   5       90.29       84.03     11.09 o 
  -1  15   5        0.02        3.63      6.48 o 
   0  15   5        6.46        4.27     11.53 o 
   1  15   5        0.65       -0.69      5.69 o 
  -8   0   6     1033.92     1080.32     67.70 o 
  -6   0   6      956.67     1028.85     45.69 o 
  -4   0   6        4.30        8.75      2.76 o 
  -2   0   6     6344.08     6354.91    131.71 o 
   0   0   6      591.87      497.84     15.15 o 
   2   0   6     5529.65     5225.14    128.04 o 
   4   0   6       13.14        3.58      6.60 o 
   6   0   6        6.51        0.10      9.96 o 
   8   0   6       85.22       53.15     14.48 o 
  -9   1   6       77.62       70.72      9.84 o 
  -8   1   6       60.88       68.81      9.86 o 
  -7   1   6       25.05       26.37      7.63 o 
  -6   1   6     1209.70     1183.68     38.38 o 
  -5   1   6        0.75        3.15      4.48 o 
  -4   1   6     2547.01     2455.01     40.99 o 
  -3   1   6      554.78      549.72      7.43 o 
  -2   1   6     5219.25     5303.80     75.21 o 
  -1   1   6     4403.73     4392.58     97.26 o 
   0   1   6       52.55       52.50      3.46 o 
   1   1   6     2784.63     2613.41     46.44 o 
   2   1   6      153.58      140.13      4.65 o 
   3   1   6      694.82      644.04     13.17 o 
   4   1   6       26.19       16.11      4.03 o 
   5   1   6       23.97       30.23      9.63 o 
   6   1   6      416.55      372.74     26.67 o 
   7   1   6       36.34       44.91     11.74 o 
   8   1   6       50.53       39.83     11.20 o 
  -9   2   6        3.93        7.37      5.80 o 
  -8   2   6        3.84        4.68      7.80 o 
  -7   2   6       28.17       29.56      7.79 o 
  -6   2   6       11.94       17.29      6.45 o 
  -5   2   6       14.66       22.16      4.31 o 
  -4   2   6        6.32        8.39      2.94 o 
  -3   2   6     8543.18     8747.43    162.87 o 
  -2   2   6       44.50       49.29      2.19 o 
  -1   2   6     3799.03     3826.53     81.34 o 
   0   2   6      108.22      111.25      6.72 o 
   1   2   6        0.92        5.59      2.04 o 
   2   2   6        0.54        5.17      2.05 o 
   3   2   6     1021.75      935.88     19.29 o 
   4   2   6       41.72       43.74      5.32 o 
   5   2   6      572.55      518.54     33.71 o 
   6   2   6        3.00       -0.41      7.31 o 
   7   2   6     1099.76     1076.97    101.78 o 
   8   2   6        3.43        0.17      5.54 o 
  -9   3   6      129.26      150.08     16.11 o 
  -8   3   6       78.51       91.20     10.73 o 
  -7   3   6        0.36        6.68      7.78 o 
  -6   3   6      560.88      555.21     22.76 o 
  -5   3   6       40.32       47.55      5.61 o 
  -4   3   6     1885.82     1777.33     31.78 o 
  -3   3   6      436.29      449.73      7.75 o 
  -2   3   6     4944.01     5340.08     84.30 o 
  -1   3   6     2903.56     2776.08     59.78 o 
   0   3   6       10.76       11.63      2.56 o 
   1   3   6     3731.31     3491.32     71.67 o 
   2   3   6      768.91      785.66     12.18 o 
   3   3   6     1997.71     1961.80     50.02 o 
   4   3   6       30.88       58.02     20.76 o 
   5   3   6       53.91       45.43      9.76 o 
   6   3   6      690.62      680.67     67.99 o 
   7   3   6       60.14       55.45     23.55 o 
   8   3   6       51.60       69.19     20.61 o 
  -9   4   6       13.40       14.06      5.61 o 
  -8   4   6      846.53      814.29     30.84 o 
  -7   4   6        0.24        2.63      5.77 o 
  -6   4   6      742.32      754.01     28.35 o 
  -5   4   6       30.97       33.46      6.57 o 
  -4   4   6        2.82        1.99      3.24 o 
  -3   4   6      233.53      245.64      5.81 o 
  -2   4   6     3728.55     3953.04     78.18 o 
  -1   4   6       27.19       19.92      2.42 o 
   0   4   6      170.86      164.92      5.78 o 
   1   4   6       45.94       45.71      3.85 o 
   2   4   6     3642.22     3595.92     69.76 o 
   3   4   6      277.28      301.56     11.17 o 
   4   4   6       16.82       13.94      7.77 o 
   5   4   6      125.49      119.50     14.07 o 
   6   4   6       14.28       13.16      9.89 o 
   7   4   6        2.28       12.26     18.25 o 
   8   4   6       65.28       70.71     21.05 o 
  -9   5   6       23.11       23.72      7.48 o 
  -8   5   6       36.33       33.38      7.62 o 
  -7   5   6       47.35       53.46     10.69 o 
  -6   5   6     1475.09     1396.81     43.98 o 
  -5   5   6       42.38       50.94      7.60 o 
  -4   5   6     1450.32     1408.21     46.54 o 
  -3   5   6      330.29      360.16     12.00 o 
  -2   5   6     1894.73     2059.54     63.37 o 
  -1   5   6     1887.53     1886.76     47.43 o 
   0   5   6      102.57      100.29      5.53 o 
   1   5   6      771.04      683.46     20.06 o 
   2   5   6        1.30        5.26      3.37 o 
   3   5   6       26.27       27.53      6.13 o 
   4   5   6      118.24      152.89     25.39 o 
   5   5   6        0.37       14.75      8.74 o 
   6   5   6       76.86       79.63     26.51 o 
   7   5   6       17.94       19.07      9.76 o 
   8   5   6       25.70       25.56     13.39 o 
  -9   6   6        2.32        4.62      5.05 o 
  -8   6   6       17.50       23.93      8.68 o 
  -7   6   6        3.71       11.71      8.15 o 
  -6   6   6       60.38       62.03      9.90 o 
  -5   6   6       45.14       48.83     10.62 o 
  -4   6   6       39.47       52.63      7.87 o 
  -3   6   6     3996.30     4255.63    170.12 o 
  -2   6   6      173.41      199.72      8.70 o 
  -1   6   6     1141.34     1113.64     26.63 o 
   0   6   6      162.73      147.40      6.52 o 
   1   6   6        9.59        7.98      3.65 o 
   2   6   6       28.21       30.16      6.12 o 
   3   6   6      543.57      550.53     29.10 o 
   4   6   6      168.14      175.00     16.25 o 
   5   6   6      188.33      137.28     42.32 o 
   6   6   6       12.44        7.94      7.81 o 
   7   6   6      957.32      897.83     44.43 o 
   8   6   6       25.04       23.16     10.45 o 
  -8   7   6       64.24       59.08      9.81 o 
  -7   7   6       27.12       33.17     10.66 o 
  -6   7   6      131.99      165.01     15.22 o 
  -5   7   6       98.19      109.94     15.01 o 
  -4   7   6      624.44      644.38     30.11 o 
  -3   7   6      241.53      278.88     17.82 o 
  -2   7   6     2090.02     2191.08     54.56 o 
  -1   7   6      952.17      880.53     25.56 o 
   0   7   6       93.08       92.55      6.62 o 
   1   7   6     1562.03     1538.45     62.22 o 
   2   7   6      896.71      998.28     88.54 o 
   3   7   6     1451.38     1623.07     74.25 o 
   4   7   6       68.12       80.04     14.41 o 
   5   7   6       24.50       29.21      9.71 o 
   6   7   6      577.31      542.01     27.95 o 
   7   7   6       57.46       55.75     13.79 o 
  -8   8   6      449.53      462.81     28.41 o 
  -7   8   6        2.70        2.15      5.65 o 
  -6   8   6      434.87      463.46     24.16 o 
  -5   8   6       70.67       72.53     11.02 o 
  -4   8   6        0.13        3.18      6.09 o 
  -3   8   6      440.34      432.17     22.43 o 
  -2   8   6     1074.83     1117.41     42.04 o 
  -1   8   6       53.23       51.59      7.82 o 
   0   8   6       47.99       45.67      7.50 o 
   1   8   6       95.01      122.75     21.65 o 
   2   8   6     1558.32     1771.03    119.68 o 
   3   8   6      430.22      487.18     31.04 o 
   4   8   6        5.74        1.62      8.10 o 
   5   8   6      209.48      202.47     17.74 o 
   6   8   6       32.68       34.18      8.73 o 
   7   8   6        7.75        8.73      6.86 o 
  -8   9   6       15.53       10.45      7.46 o 
  -7   9   6       70.21       59.24      7.59 o 
  -6   9   6     1171.82     1129.01     41.90 o 
  -5   9   6       85.05      119.41     13.40 o 
  -4   9   6      557.85      565.57     27.90 o 
  -3   9   6      162.03      191.59     17.10 o 
  -2   9   6      385.20      386.45     21.81 o 
  -1   9   6      341.86      322.40     14.66 o 
   0   9   6       63.48       57.13      9.04 o 
   1   9   6       17.30       10.64      7.39 o 
   2   9   6        0.46        4.14      7.32 o 
   3   9   6       31.45       39.08      9.67 o 
   4   9   6      203.56      226.67     17.86 o 
   5   9   6        0.35        8.49      7.28 o 
   6   9   6        2.49        4.82      5.74 o 
  -7  10   6        0.17        0.07      4.92 o 
  -6  10   6       41.93       42.79      9.05 o 
  -5  10   6       49.19       61.65      9.91 o 
  -4  10   6       61.26       79.32     15.28 o 
  -3  10   6     1514.33     1521.59     58.68 o 
  -2  10   6      153.48      161.10     13.26 o 
  -1  10   6      149.54      169.55     13.42 o 
   0  10   6       58.15       43.89      7.90 o 
   1  10   6        7.32        8.07      6.48 o 
   2  10   6       90.87      120.16     13.04 o 
   3  10   6      135.62      154.32     13.95 o 
   4  10   6      157.30      145.31     15.25 o 
   5  10   6       21.00       21.08      7.29 o 
   6  10   6        8.43        9.06      4.88 o 
  -6  11   6       14.80       10.23      6.81 o 
  -5  11   6       86.28       94.77     13.00 o 
  -4  11   6      166.13      155.42     16.54 o 
  -3  11   6      104.08      115.35     11.32 o 
  -2  11   6      652.62      663.64     27.22 o 
  -1  11   6      183.85      187.66     16.86 o 
   0  11   6       53.90       50.85      7.21 o 
   1  11   6      283.49      299.89     34.34 o 
   2  11   6      489.42      527.99     45.88 o 
   3  11   6      577.94      589.45     39.19 o 
   4  11   6       33.20       43.34      8.29 o 
   5  11   6        2.93        3.88      4.92 o 
  -6  12   6      202.80      208.79     18.25 o 
  -5  12   6       59.97       57.95      9.33 o 
  -4  12   6        0.77        3.12      6.47 o 
  -3  12   6      266.01      265.86     19.63 o 
  -2  12   6      273.31      266.82     23.43 o 
  -1  12   6       23.76       32.84      9.36 o 
   0  12   6        8.87        7.25      7.00 o 
   1  12   6       99.59      103.70     22.01 o 
   2  12   6      497.54      494.74     26.46 o 
   3  12   6      320.74      282.98     37.81 o 
   4  12   6        1.32        2.94      7.11 o 
   5  12   6      136.05      238.79     64.39 o 
  -5  13   6       76.36       93.13      8.72 o 
  -4  13   6      123.92      154.87     15.26 o 
  -3  13   6       70.21       68.74      9.93 o 
  -2  13   6       83.67       72.83     10.43 o 
  -1  13   6       21.41       19.57      7.60 o 
   0  13   6       14.66       12.95     10.94 o 
   1  13   6       37.28       36.07      8.72 o 
   2  13   6        3.58        5.13      6.19 o 
   3  13   6       42.14       37.27      8.43 o 
   4  13   6      167.38      181.18     26.98 o 
  -3  14   6      430.15      448.71     22.79 o 
  -2  14   6       73.86       64.31      8.49 o 
  -1  14   6        1.45        2.99      7.70 o 
   0  14   6        8.20       10.84      9.17 o 
   1  14   6        0.42        2.31      4.61 o 
   2  14   6       98.46       93.31     11.63 o 
  -9   0   7        2.78        4.03      8.07 o 
  -7   0   7     1403.41     1384.30     65.14 o 
  -5   0   7      846.00      850.95     35.24 o 
  -3   0   7     5003.31     5077.85    102.08 o 
  -1   0   7      216.52      202.42      9.16 o 
   1   0   7        3.52        5.74      5.31 o 
   3   0   7      744.29      806.91     28.78 o 
   5   0   7      276.07      247.63     27.50 o 
   7   0   7     1127.81     1014.26     66.90 o 
  -9   1   7        6.42       10.07      6.12 o 
  -8   1   7       14.39       17.50      7.48 o 
  -7   1   7     1707.33     1724.88     60.07 o 
  -6   1   7     4202.96     4286.58    130.00 o 
  -5   1   7       84.53       74.64      5.91 o 
  -4   1   7      700.15      691.94     10.87 o 
  -3   1   7      135.04      147.14      3.90 o 
  -2   1   7        5.99        3.42      1.42 o 
  -1   1   7      186.29      180.50      6.71 o 
   0   1   7        0.64        0.67      1.59 o 
   1   1   7      109.39      113.04      3.36 o 
   2   1   7      152.09      186.53      5.95 o 
   3   1   7     1141.53     1225.62     25.16 o 
   4   1   7      144.41      150.73     12.41 o 
   5   1   7       39.22       56.93     14.23 o 
   6   1   7       24.59       32.75     10.76 o 
   7   1   7       24.39       15.24     10.23 o 
   8   1   7        3.98        4.44      5.54 o 
  -9   2   7        1.99        6.77      5.94 o 
  -8   2   7      436.99      451.58     22.49 o 
  -7   2   7        1.10        4.75      6.67 o 
  -6   2   7     4552.36     4440.83    142.14 o 
  -5   2   7       12.48       20.95      4.83 o 
  -4   2   7        0.70        2.89      2.12 o 
  -3   2   7       32.58       38.27      2.54 o 
  -2   2   7        2.51        3.61      1.63 o 
  -1   2   7        0.10        5.39      1.54 o 
   0   2   7        8.88       13.16      1.98 o 
   1   2   7        8.07        8.12      2.14 o 
   2   2   7     2488.34     3167.76     63.35 o 
   3   2   7       13.09       17.75      3.08 o 
   4   2   7      202.93      212.35     15.45 o 
   5   2   7       19.27       15.16      8.54 o 
   6   2   7        1.02       16.88     16.38 o 
   7   2   7       10.63       -8.49     13.69 o 
   8   2   7       12.56       13.98     11.73 o 
  -9   3   7       23.44       14.93      7.42 o 
  -8   3   7       33.67       37.20      8.38 o 
  -7   3   7     1059.42     1074.92     38.74 o 
  -6   3   7     3651.20     3535.03    107.08 o 
  -5   3   7       12.91       12.42      4.64 o 
  -4   3   7      734.62      709.62     15.15 o 
  -3   3   7      457.96      456.87      8.62 o 
  -2   3   7       25.74       23.75      2.04 o 
  -1   3   7      217.35      205.41      6.79 o 
   0   3   7        2.56        6.86      2.52 o 
   1   3   7      133.47      147.48      9.88 o 
   2   3   7        5.86       13.11      3.04 o 
   3   3   7      613.80      676.53     27.58 o 
   4   3   7      224.45      233.60     22.27 o 
   5   3   7        7.05       26.25     19.43 o 
   6   3   7        2.78       20.46     18.74 o 
   7   3   7       33.84       34.39     19.67 o 
   8   3   7       11.02        8.78     12.22 o 
  -9   4   7        2.46        4.30      4.59 o 
  -8   4   7        0.62        4.00      6.37 o 
  -7   4   7     1134.04     1137.27     39.47 o 
  -6   4   7       24.31       27.54      7.08 o 
  -5   4   7      567.83      583.75     22.59 o 
  -4   4   7       14.14       20.63      4.97 o 
  -3   4   7     3809.40     3800.36     65.58 o 
  -2   4   7        0.82        3.04      2.43 o 
  -1   4   7      274.40      281.54      9.03 o 
   0   4   7        5.43        8.55      3.37 o 
   1   4   7        6.50        6.64      3.13 o 
   2   4   7       61.89       56.91      4.97 o 
   3   4   7      550.19      594.75     46.47 o 
   4   4   7        9.83       15.76      7.88 o 
   5   4   7      207.32      235.61     27.98 o 
   6   4   7       42.92       61.87     26.35 o 
   7   4   7      867.90     1048.04     87.76 o 
   8   4   7       10.45       12.31     12.22 o 
  -9   5   7        0.18        2.88      6.09 o 
  -8   5   7        0.25        0.17      5.94 o 
  -7   5   7     1679.26     1737.80     80.59 o 
  -6   5   7     2887.73     2894.57     88.89 o 
  -5   5   7      124.36      145.13     11.55 o 
  -4   5   7      433.78      435.49     23.41 o 
  -3   5   7        6.88       12.61      5.03 o 
  -2   5   7       67.10       74.72      5.03 o 
  -1   5   7      314.53      341.58     10.75 o 
   0   5   7       25.31       21.84      3.82 o 
   1   5   7        4.42        8.89      3.33 o 
   2   5   7      212.12      220.90      9.67 o 
   3   5   7     1105.79     1225.00     60.47 o 
   4   5   7       26.16       21.95      8.76 o 
   5   5   7       72.89       49.39     21.22 o 
   6   5   7       15.95       28.06     21.54 o 
   7   5   7        6.98       13.20     15.35 o 
  -8   6   7      278.11      312.77     22.56 o 
  -7   6   7        7.04       13.65      9.64 o 
  -6   6   7     2645.11     2746.70     88.04 o 
  -5   6   7       40.39       51.02      9.02 o 
  -4   6   7        3.54       -0.12      7.05 o 
  -3   6   7      145.72      189.62     16.44 o 
  -2   6   7       11.74        9.07      3.77 o 
  -1   6   7        2.99        2.63      3.15 o 
   0   6   7       51.09       50.67      5.09 o 
   1   6   7       12.95        9.86      4.62 o 
   2   6   7      647.43      848.06     35.66 o 
   3   6   7       20.82       31.08      8.59 o 
   4   6   7      146.80      152.06     20.96 o 
   5   6   7       89.93       79.71     25.09 o 
   6   6   7        0.75        3.15      6.70 o 
   7   6   7       83.24       51.87     17.13 o 
  -8   7   7       30.25       21.81      7.33 o 
  -7   7   7      411.69      443.29     22.56 o 
  -6   7   7     1982.06     2043.53     80.91 o 
  -5   7   7        2.94        6.28      7.04 o 
  -4   7   7      290.36      352.84     23.03 o 
  -3   7   7      448.35      489.20     27.98 o 
  -2   7   7        4.31        6.82      4.47 o 
  -1   7   7      253.50      272.89     12.06 o 
   0   7   7        6.40        6.50      4.82 o 
   1   7   7       10.13        6.34      5.13 o 
   2   7   7       11.03       11.73      8.06 o 
   3   7   7      229.21      289.48     22.42 o 
   4   7   7      217.81      213.76     21.17 o 
   5   7   7        0.01       12.95      8.30 o 
   6   7   7       17.01       11.22      8.01 o 
   7   7   7       21.29       13.93     11.04 o 
  -8   8   7        1.56       -2.75      5.60 o 
  -7   8   7      693.27      677.66     37.32 o 
  -6   8   7       41.92       31.61      8.83 o 
  -5   8   7      221.32      251.87     20.51 o 
  -4   8   7       40.48       48.88     10.46 o 
  -3   8   7     1620.97     1559.19     56.80 o 
  -2   8   7        1.50        7.93      7.61 o 
  -1   8   7      233.27      236.05     13.25 o 
   0   8   7        4.33        8.23      5.36 o 
   1   8   7        6.86        8.38      5.61 o 
   2   8   7      111.78      148.56     14.67 o 
   3   8   7      200.99      238.06     19.17 o 
   4   8   7        7.17        3.43      7.41 o 
   5   8   7       81.83       98.34     12.99 o 
   6   8   7       97.61       79.50     16.19 o 
   7   8   7      421.95      431.01     28.57 o 
  -7   9   7     1114.93     1011.79     88.43 o 
  -6   9   7     1255.56     1247.51     63.47 o 
  -5   9   7       86.82      113.00     19.36 o 
  -4   9   7      114.78      169.81     15.10 o 
  -3   9   7        0.58       -3.09      6.31 o 
  -2   9   7       60.70       59.73      9.69 o 
  -1   9   7      372.02      367.70     18.27 o 
   0   9   7        2.87       11.80      5.70 o 
   1   9   7      132.80      162.00     15.62 o 
   2   9   7      103.06      101.78     12.48 o 
   3   9   7      545.22      599.29     30.05 o 
   4   9   7        0.28        8.21      7.27 o 
   5   9   7       61.64       59.29     10.15 o 
   6   9   7        0.28       -5.23      5.23 o 
  -7  10   7       15.90        7.76      5.90 o 
  -6  10   7      983.09      994.61     39.54 o 
  -5  10   7       36.02       40.01     10.13 o 
  -4  10   7       14.89       21.32      8.04 o 
  -3  10   7       80.63       79.81     10.71 o 
  -2  10   7        7.77        2.54      6.47 o 
  -1  10   7        2.16        3.39      4.96 o 
   0  10   7       36.55       44.00      8.18 o 
   1  10   7        0.44        3.24      6.08 o 
   2  10   7      111.51      145.35     13.60 o 
   3  10   7        4.00        1.77      6.03 o 
   4  10   7       82.65       75.16     10.28 o 
   5  10   7       90.20       92.45     24.22 o 
   6  10   7        0.29       -1.23      4.12 o 
  -6  11   7      772.82      744.60     82.32 o 
  -5  11   7       13.02       19.83      6.41 o 
  -4  11   7       57.69       58.73      8.89 o 
  -3  11   7      199.14      196.79     15.05 o 
  -2  11   7        8.63        6.48      6.70 o 
  -1  11   7       84.78       86.42     10.01 o 
   0  11   7       32.46       33.91      7.27 o 
   1  11   7        5.47        8.58      6.45 o 
   2  11   7       11.61       18.97      7.37 o 
   3  11   7       59.57       67.17     10.21 o 
   4  11   7      133.96      127.54     12.54 o 
   5  11   7        2.08        7.82      5.96 o 
  -5  12   7       41.88       46.76      8.47 o 
  -4  12   7       39.31       45.65      9.48 o 
  -3  12   7      443.61      380.26     49.62 o 
  -2  12   7        0.84        0.62      5.69 o 
  -1  12   7      156.55      145.49     12.11 o 
   0  12   7        3.15        5.11      5.35 o 
   1  12   7        1.30        3.19      5.26 o 
   2  12   7      123.42      115.78     15.91 o 
   3  12   7       63.32       41.62      9.29 o 
   4  12   7        2.01        4.44      5.79 o 
  -4  13   7       13.17       10.09      5.79 o 
  -3  13   7        0.89       -1.09      5.29 o 
  -2  13   7       14.22       12.51      6.72 o 
  -1  13   7      272.28      265.70     35.09 o 
   0  13   7       11.63        7.00      6.51 o 
   1  13   7      149.25      148.96     24.32 o 
   2  13   7       24.86       21.99      7.12 o 
   3  13   7      220.07      237.66     14.80 o 
  -3  14   7       25.60       16.85      5.46 o 
  -2  14   7        5.89        1.01      4.38 o 
  -1  14   7        1.95       11.33     14.32 o 
   0  14   7        9.25       13.29      8.83 o 
   1  14   7        3.38        3.08      4.11 o 
   2  14   7       31.38       13.72      4.96 o 
  -8   0   8      955.37      996.04     89.04 o 
  -6   0   8     3046.51     3093.77    132.16 o 
  -4   0   8       51.27       73.84     10.26 o 
  -2   0   8     9886.80    10052.21    257.22 o 
   0   0   8     5936.79     5563.46    143.48 o 
   2   0   8     8545.27     8364.75    304.60 o 
   4   0   8      494.18      442.17     36.18 o 
   6   0   8        8.01       12.26     12.41 o 
  -9   1   8       39.69       41.47      8.36 o 
  -8   1   8       37.95       40.61      8.94 o 
  -7   1   8       29.56       33.27      8.34 o 
  -6   1   8     1830.50     1749.23     57.60 o 
  -5   1   8      626.52      607.54     21.38 o 
  -4   1   8     2488.68     2419.20     37.96 o 
  -3   1   8       37.89       40.58      2.73 o 
  -2   1   8    15347.54    16086.41    388.98 o 
  -1   1   8     1577.23     1605.29     31.65 o 
   0   1   8      705.71      646.76     21.70 o 
   1   1   8      143.95      153.31      6.01 o 
   2   1   8      186.60      176.40      6.86 o 
   3   1   8       51.22       60.87      5.44 o 
   4   1   8      291.99      329.76     19.12 o 
   5   1   8      109.71      103.25     18.90 o 
   6   1   8       23.50       21.48     16.01 o 
   7   1   8        2.57        7.85     11.33 o 
   8   1   8       18.55        2.35      7.02 o 
  -9   2   8        3.70        4.74      5.73 o 
  -8   2   8        0.62        4.76      6.14 o 
  -7   2   8       16.40       16.53      7.44 o 
  -6   2   8        1.14        1.87      5.66 o 
  -5   2   8     5333.60     5269.56    140.59 o 
  -4   2   8        2.83        3.70      2.38 o 
  -3   2   8      116.55      157.78      4.21 o 
  -2   2   8       32.85       31.11      2.49 o 
  -1   2   8     2778.93     2814.65     43.88 o 
   0   2   8      114.15      124.83      5.44 o 
   1   2   8        3.26        3.46      2.01 o 
   2   2   8        0.23        3.66      5.22 o 
   3   2   8       33.82       47.22      7.75 o 
   4   2   8        0.97        7.32      8.45 o 
   5   2   8      906.19      877.04     71.70 o 
   6   2   8        2.20        4.95     13.44 o 
   7   2   8      661.52      690.24     54.13 o 
   8   2   8        2.43        7.16      8.73 o 
  -9   3   8       38.28       40.98      6.87 o 
  -8   3   8       27.92       26.27      7.71 o 
  -7   3   8        5.15       11.27      6.87 o 
  -6   3   8     1370.93     1372.21     44.74 o 
  -5   3   8      313.29      325.28     14.45 o 
  -4   3   8     1677.68     1706.03     36.88 o 
  -3   3   8       59.05       57.93      4.46 o 
  -2   3   8     8968.67     9586.86    221.94 o 
  -1   3   8     2247.90     2282.77     56.38 o 
   0   3   8      268.12      254.73      7.30 o 
   1   3   8        0.29        1.79      2.61 o 
   2   3   8      105.28       99.80      7.18 o 
   3   3   8      204.42      271.87     39.87 o 
   4   3   8      212.15      248.99     24.23 o 
   5   3   8      107.67      121.47     30.87 o 
   6   3   8        4.92       13.83     17.22 o 
   7   3   8       25.39       23.89     16.39 o 
   8   3   8        2.25        3.14     15.26 o 
  -9   4   8       14.89       13.28      6.33 o 
  -8   4   8      716.71      680.86     31.38 o 
  -7   4   8       37.05       45.71     10.53 o 
  -6   4   8     2314.88     2307.34     69.34 o 
  -5   4   8       49.23       43.53      7.50 o 
  -4   4   8       41.12       47.30      9.63 o 
  -3   4   8       24.48       22.76      3.61 o 
  -2   4   8     6468.33     6681.34    140.17 o 
  -1   4   8       41.71       48.62      5.05 o 
   0   4   8     3635.92     3623.03     72.28 o 
   1   4   8      176.77      184.19      7.12 o 
   2   4   8     5285.75     5023.45    242.77 o 
   3   4   8        3.79       14.12     12.88 o 
   4   4   8      390.64      441.01     56.34 o 
   5   4   8        0.20        3.98     11.06 o 
   6   4   8        2.78        1.52     15.60 o 
   7   4   8       61.90       67.28     23.11 o 
  -9   5   8       23.80       23.88      8.14 o 
  -8   5   8       35.12       35.21     10.39 o 
  -7   5   8       55.55       71.52     11.98 o 
  -6   5   8     1273.19     1291.03     47.19 o 
  -5   5   8      849.79      846.57     36.14 o 
  -4   5   8     1490.16     1585.26     61.01 o 
  -3   5   8      315.30      331.40     21.03 o 
  -2   5   8    10963.45    11551.31    308.50 o 
  -1   5   8      243.48      288.94     10.00 o 
   0   5   8      677.98      680.17     21.77 o 
   1   5   8      205.53      210.60     10.38 o 
   2   5   8       92.58       79.06      9.54 o 
   3   5   8       18.71       18.17      7.09 o 
   4   5   8      211.16      257.84     32.78 o 
   5   5   8       53.11       85.01     18.80 o 
   6   5   8       13.55        2.50     14.91 o 
   7   5   8        4.71       14.47     14.03 o 
  -8   6   8        3.87        9.77      6.95 o 
  -7   6   8        4.10        8.08      7.78 o 
  -6   6   8        4.80       15.24      9.86 o 
  -5   6   8     3582.87     3644.09    133.89 o 
  -4   6   8       23.32       30.75      9.75 o 
  -3   6   8        9.74       13.29      7.64 o 
  -2   6   8       76.01       67.72      6.84 o 
  -1   6   8     1720.21     1815.15     58.32 o 
   0   6   8      460.92      470.45     23.54 o 
   1   6   8       12.25        7.95      5.87 o 
   2   6   8       17.40       16.62      7.18 o 
   3   6   8       10.53       22.06      8.13 o 
   4   6   8        2.18       -0.94      8.84 o 
   5   6   8      418.19      431.06     33.81 o 
   6   6   8       11.88       13.01      9.15 o 
   7   6   8      394.32      458.26     37.61 o 
  -8   7   8       12.69        6.35      5.85 o 
  -7   7   8        8.18        4.91      6.09 o 
  -6   7   8      594.98      662.37     34.84 o 
  -5   7   8      139.05      188.74     19.07 o 
  -4   7   8      554.41      679.46     34.89 o 
  -3   7   8      128.28      151.45     15.87 o 
  -2   7   8     2429.89     2488.48     74.63 o 
  -1   7   8     1619.35     1637.21     86.42 o 
   0   7   8       26.82       27.78      6.54 o 
   1   7   8       18.21       18.18      7.01 o 
   2   7   8        8.45        8.60     10.08 o 
   3   7   8      236.15      275.55     22.38 o 
   4   7   8       64.27       69.34     12.17 o 
   5   7   8       73.33       80.00     15.60 o 
   6   7   8        5.69        0.68      6.23 o 
   7   7   8       32.87       15.16      9.71 o 
  -8   8   8      267.05      277.44     15.38 o 
  -7   8   8       87.15       95.20     11.46 o 
  -6   8   8     1173.23     1240.94     78.43 o 
  -5   8   8       85.70      102.06     16.32 o 
  -4   8   8       14.54       19.59      9.03 o 
  -3   8   8       77.52       80.25     11.81 o 
  -2   8   8     2204.07     2266.32     85.11 o 
  -1   8   8       14.54       17.59      6.92 o 
   0   8   8     1174.57     1127.58     38.42 o 
   1   8   8      237.04      262.63     25.17 o 
   2   8   8     1694.66     1801.15    102.48 o 
   3   8   8        7.33        5.63      7.43 o 
   4   8   8      182.50      193.18     17.28 o 
   5   8   8        1.23        1.23      6.10 o 
   6   8   8        0.43       -0.90      5.43 o 
  -7   9   8       34.30       36.48      8.26 o 
  -6   9   8      552.68      562.54     25.80 o 
  -5   9   8      623.71      641.86     29.97 o 
  -4   9   8      310.93      310.41     26.44 o 
  -3   9   8      334.88      360.13     23.95 o 
  -2   9   8     4333.71     4440.62    159.58 o 
  -1   9   8        6.06        7.45      5.71 o 
   0   9   8      337.54      317.56     16.38 o 
   1   9   8       93.31       87.14     11.72 o 
   2   9   8       21.24       23.86      8.83 o 
   3   9   8       76.47       92.80     12.73 o 
   4   9   8       81.13       83.50     11.82 o 
   5   9   8        8.62       10.49      6.74 o 
   6   9   8        4.13        4.78      5.96 o 
  -7  10   8        1.35        6.16      5.76 o 
  -6  10   8        5.57       10.17      5.83 o 
  -5  10   8     1597.40     1567.23     63.40 o 
  -4  10   8       52.55       59.98      9.97 o 
  -3  10   8       37.97       77.92     18.97 o 
  -2  10   8       18.50       20.66      7.61 o 
  -1  10   8      960.30      867.88     31.34 o 
   0  10   8      241.90      242.89     14.06 o 
   1  10   8       17.59       18.02      8.89 o 
   2  10   8       19.28       25.83      8.23 o 
   3  10   8        4.50       10.13      6.87 o 
   4  10   8        0.09        5.89      6.34 o 
   5  10   8       96.16       86.58     18.93 o 
  -6  11   8      190.16      215.23     17.89 o 
  -5  11   8       67.34       76.72      9.10 o 
  -4  11   8       84.23      110.26     20.54 o 
  -3  11   8       61.47       79.06     11.31 o 
  -2  11   8      361.16      383.80     35.14 o 
  -1  11   8      773.84      789.53     38.97 o 
   0  11   8        0.13        1.53      5.41 o 
   1  11   8        9.33       19.60      7.21 o 
   2  11   8        1.99        6.22      6.78 o 
   3  11   8      131.08      126.24     11.21 o 
   4  11   8        2.29        2.23      4.77 o 
   5  11   8       32.96       26.05      8.39 o 
  -5  12   8       75.96       69.44      9.32 o 
  -4  12   8        0.99        2.22      4.23 o 
  -3  12   8       75.03       75.28     13.72 o 
  -2  12   8      601.78      558.84     24.63 o 
  -1  12   8        0.01        1.61      5.41 o 
   0  12   8      255.11      245.24     24.54 o 
   1  12   8      118.85      117.28     10.28 o 
   2  12   8      292.63      295.01     16.84 o 
   3  12   8        9.72        3.85      6.55 o 
   4  12   8       43.82       24.98      9.81 o 
  -4  13   8       15.82       23.58      6.99 o 
  -3  13   8      176.78      194.25     13.52 o 
  -2  13   8     1317.21     1203.40     68.87 o 
  -1  13   8        5.48        4.29      5.20 o 
   0  13   8       88.02      100.69     18.32 o 
   1  13   8       19.24       11.81      5.84 o 
   2  13   8        1.76        2.23      4.90 o 
   3  13   8       66.39       34.69     16.29 o 
  -2  14   8        0.06       -5.45      6.82 o 
  -1  14   8      370.23      397.49     25.96 o 
   0  14   8       41.61       56.28     10.94 o 
   1  14   8       10.00        8.19      6.97 o 
  -9   0   9       38.71       34.23     10.55 o 
  -7   0   9      167.67      320.66    140.40 o 
  -5   0   9    10489.80     9629.65    511.24 o 
  -3   0   9    10557.47     9873.44    296.54 o 
  -1   0   9      691.93      680.00     35.36 o 
   1   0   9        2.38        7.71      4.55 o 
   3   0   9      397.06      375.13     20.28 o 
   5   0   9     1098.16     1008.88     69.00 o 
   7   0   9     2423.45     2272.03    154.03 o 
  -9   1   9      891.06      987.95     35.95 o 
  -8   1   9        4.98       10.19      6.73 o 
  -7   1   9      396.32      393.26     23.76 o 
  -6   1   9     1371.76     1327.03     44.17 o 
  -5   1   9     1323.75     1241.16     33.32 o 
  -4   1   9      285.04      276.82      8.34 o 
  -3   1   9      188.84      203.37      6.08 o 
  -2   1   9      415.58      384.98     14.22 o 
  -1   1   9      434.71      438.27     13.91 o 
   0   1   9      675.25      665.40     15.30 o 
   1   1   9       29.44       32.41      4.92 o 
   2   1   9        6.82        5.74      3.45 o 
   3   1   9      963.69      956.88     33.77 o 
   4   1   9       10.01       11.34     10.08 o 
   5   1   9      223.46      186.59     46.70 o 
   6   1   9       25.36       24.33     14.42 o 
   7   1   9       20.61       13.30     10.60 o 
  -9   2   9        0.26        0.38      4.28 o 
  -8   2   9      102.89       90.94     10.84 o 
  -7   2   9       49.41       54.58     10.39 o 
  -6   2   9     2101.14     1939.11     65.50 o 
  -5   2   9      233.60      235.20     16.38 o 
  -4   2   9        8.39       13.30      3.58 o 
  -3   2   9       66.99       74.17      4.17 o 
  -2   2   9      352.41      316.72      7.42 o 
  -1   2   9        8.14       11.80      2.79 o 
   0   2   9     5326.47     5454.55    172.54 o 
   1   2   9        9.85        7.83      4.42 o 
   2   2   9     1292.22     1351.01     38.60 o 
   3   2   9        0.16        2.24      5.66 o 
   4   2   9       59.87       87.81     14.84 o 
   5   2   9       45.16       36.46     18.74 o 
   6   2   9        2.31        7.21     13.15 o 
   7   2   9       16.62        5.30     10.35 o 
  -9   3   9      648.45      733.74     30.94 o 
  -8   3   9        7.10        6.70      7.31 o 
  -7   3   9      103.11      148.31     14.98 o 
  -6   3   9      904.99      911.85     42.74 o 
  -5   3   9      616.69      649.13     28.04 o 
  -4   3   9      408.79      429.26     29.07 o 
  -3   3   9       35.06       34.22      4.45 o 
  -2   3   9     1098.71     1048.41     20.07 o 
  -1   3   9      125.02      133.97      5.91 o 
   0   3   9      728.28      719.22     18.87 o 
   1   3   9       54.60       50.60      6.23 o 
   2   3   9       47.35       47.98      9.57 o 
   3   3   9      509.33      519.57     32.86 o 
   4   3   9      142.52      151.34     20.38 o 
   5   3   9       72.83       89.65     27.19 o 
   6   3   9       18.02       16.83     16.53 o 
   7   3   9       21.06       11.82     13.20 o 
  -9   4   9       30.89       42.03     16.17 o 
  -8   4   9       27.96       30.34     10.25 o 
  -7   4   9       96.33       89.00     12.62 o 
  -6   4   9      221.89      243.36     20.14 o 
  -5   4   9     7170.89     7026.28    273.01 o 
  -4   4   9      245.95      285.73     18.80 o 
  -3   4   9     6770.72     6794.96    175.32 o 
  -2   4   9       15.31       14.95      3.89 o 
  -1   4   9      509.11      526.60     14.55 o 
   0   4   9       20.12       15.49      4.18 o 
   1   4   9        0.07        2.62      5.38 o 
   2   4   9      129.99      158.95     23.71 o 
   3   4   9      278.19      332.58     79.52 o 
   4   4   9        4.89       14.23     14.70 o 
   5   4   9      852.72     1114.95     68.57 o 
   6   4   9       41.97       64.77     24.83 o 
   7   4   9     1931.05     2597.02    161.17 o 
  -8   5   9       47.72       37.14     13.92 o 
  -7   5   9      461.92      503.76     40.05 o 
  -6   5   9     1432.15     1510.53     59.23 o 
  -5   5   9     1354.54     1336.25     56.49 o 
  -4   5   9       70.71      102.00     14.42 o 
  -3   5   9      190.78      212.34     16.75 o 
  -2   5   9        4.65        8.91      4.04 o 
  -1   5   9      424.99      434.68     14.83 o 
   0   5   9      262.50      272.61     14.00 o 
   1   5   9        2.23        0.93      4.05 o 
   2   5   9        3.27       12.01      9.12 o 
   3   5   9      690.15      771.82     82.76 o 
   4   5   9       38.73       46.47     14.88 o 
   5   5   9      272.43      316.57     30.87 o 
   6   5   9       38.55       33.56     19.77 o 
   7   5   9       11.33        7.36     11.43 o 
  -8   6   9       33.44       26.51     10.67 o 
  -7   6   9      258.99      244.30     56.63 o 
  -6   6   9     1100.89     1169.18     64.15 o 
  -5   6   9     1264.23     1284.88     54.51 o 
  -4   6   9        8.58       22.52      9.76 o 
  -3   6   9      334.91      404.21     26.75 o 
  -2   6   9      224.49      224.45     28.66 o 
  -1   6   9       21.83       25.66      6.30 o 
   0   6   9     2505.25     2574.66    131.17 o 
   1   6   9       55.03       60.89      8.64 o 
   2   6   9      857.07      852.72     38.07 o 
   3   6   9        0.16       11.70     17.85 o 
   4   6   9       57.75       59.65     15.42 o 
   5   6   9      207.78      241.92     24.60 o 
   6   6   9        0.58        2.31     11.63 o 
   7   6   9       82.43       57.52     13.35 o 
  -8   7   9       19.91       18.43      7.51 o 
  -7   7   9        1.24        1.11      7.14 o 
  -6   7   9      428.30      439.32     27.27 o 
  -5   7   9      106.61      136.17     18.34 o 
  -4   7   9      311.95      334.69     29.41 o 
  -3   7   9        5.14        9.03      7.53 o 
  -2   7   9      993.78      981.78     32.82 o 
  -1   7   9        0.00        1.68      5.04 o 
   0   7   9      398.13      402.82     18.65 o 
   1   7   9       10.79       18.31      7.20 o 
   2   7   9       36.30       27.85     10.22 o 
   3   7   9       69.22       71.50     32.42 o 
   4   7   9      167.62      220.11     26.88 o 
   5   7   9        5.13        4.73      8.37 o 
   6   7   9       12.04        5.34      6.36 o 
  -7   8   9       12.86       15.48      7.96 o 
  -6   8   9      380.35      392.00     23.90 o 
  -5   8   9     2769.98     2977.96    111.15 o 
  -4   8   9      358.23      362.86     23.25 o 
  -3   8   9     2107.62     2154.89     88.27 o 
  -2   8   9       12.19       13.15      7.67 o 
  -1   8   9      139.70      153.78     12.87 o 
   0   8   9       49.41       63.83      8.99 o 
   1   8   9        6.14        8.28      7.41 o 
   2   8   9      192.73      202.43     17.70 o 
   3   8   9       84.15       74.76     27.93 o 
   4   8   9        8.56        5.50      7.18 o 
   5   8   9      365.30      361.32     23.45 o 
   6   8   9       81.24       66.79     14.33 o 
  -7   9   9      238.34      248.22     15.41 o 
  -6   9   9     1002.82     1017.06     37.75 o 
  -5   9   9      867.19      894.43     37.88 o 
  -4   9   9       18.58       20.40      8.61 o 
  -3   9   9       82.90       78.67     11.62 o 
  -2   9   9      120.23      110.74     12.56 o 
  -1   9   9      170.30      160.06     13.74 o 
   0   9   9       41.98       47.77      8.21 o 
   1   9   9       17.13        9.70      7.54 o 
   2   9   9       10.66       12.82      8.12 o 
   3   9   9      195.94      205.34     17.19 o 
   4   9   9       99.96       97.17     11.44 o 
   5   9   9      158.07      165.74     11.52 o 
  -6  10   9      324.10      345.25     16.08 o 
  -5  10   9     1285.76     1269.54     43.23 o 
  -4  10   9       52.70       50.85     10.83 o 
  -3  10   9      309.18      318.37     21.12 o 
  -2  10   9      124.78      153.39     14.59 o 
  -1  10   9       30.88       39.57      7.42 o 
   0  10   9      663.67      648.57     31.65 o 
   1  10   9       56.42       68.43     11.98 o 
   2  10   9      307.13      333.13     22.43 o 
   3  10   9        0.16        4.05      7.13 o 
   4  10   9       37.52       33.43      7.47 o 
   5  10   9      199.29      212.10     12.89 o 
  -6  11   9      174.49      247.63     51.49 o 
  -5  11   9        2.16        7.94      4.99 o 
  -4  11   9      131.27      127.76     16.19 o 
  -3  11   9       29.15       22.63      9.29 o 
  -2  11   9      437.25      432.62     20.56 o 
  -1  11   9       53.97       52.51      8.72 o 
   0  11   9      137.72      137.17     11.89 o 
   1  11   9        1.56        3.20      5.58 o 
   2  11   9        7.63        7.46      5.80 o 
   3  11   9        5.59        5.80      5.26 o 
   4  11   9       72.96       57.53     13.31 o 
  -5  12   9      709.84      778.71     29.40 o 
  -4  12   9      178.35      186.35     15.38 o 
  -3  12   9      361.14      363.96     16.55 o 
  -2  12   9        3.65        5.28      5.11 o 
  -1  12   9       12.24       15.45      5.98 o 
   0  12   9       46.04       37.20      7.56 o 
   1  12   9       12.11       15.42      5.62 o 
   2  12   9      147.91      146.37      9.71 o 
   3  12   9        7.81        4.93      6.16 o 
  -3  13   9       23.52       20.11      7.54 o 
  -2  13   9      129.33      128.73     17.08 o 
  -1  13   9       56.34       45.14      7.19 o 
   0  13   9        1.00        1.14      3.28 o 
   1  13   9       25.65       16.91      4.87 o 
   2  13   9        5.74        3.59      4.54 o 
  -8   0  10     2034.47     1947.52     99.47 o 
  -6   0  10     3081.98     3092.12    143.75 o 
  -4   0  10        8.10       15.23      8.65 o 
  -2   0  10      434.68      391.90     23.06 o 
   0   0  10     2344.50     1943.24     61.91 o 
   2   0  10     3904.75     3323.85    285.20 o 
   4   0  10     1257.90      988.97     66.18 o 
  -9   1  10      119.23      121.85     17.90 o 
  -8   1  10       33.60       24.42      7.79 o 
  -7   1  10      622.74      615.00     28.54 o 
  -6   1  10     1373.34     1316.15     48.69 o 
  -5   1  10        1.31        5.55      5.92 o 
  -4   1  10      119.96      108.25     10.45 o 
  -3   1  10        4.52        6.21      3.55 o 
  -2   1  10     1080.87      940.18     19.41 o 
  -1   1  10        7.18        8.29      2.89 o 
   0   1  10      463.88      425.53     15.20 o 
   1   1  10       25.77       26.92      5.87 o 
   2   1  10       29.75       29.48      7.26 o 
   3   1  10      222.45      276.88     19.56 o 
   4   1  10      556.45      472.80     50.67 o 
   5   1  10      160.53      147.02     24.64 o 
   6   1  10       66.37       50.25     15.65 o 
   7   1  10        0.53       -5.10     12.07 o 
  -9   2  10        7.25        6.31      6.93 o 
  -8   2  10        3.46        4.39      5.75 o 
  -7   2  10      362.86      351.82     20.16 o 
  -6   2  10        4.04       11.20     10.09 o 
  -5   2  10       83.33       84.24     11.85 o 
  -4   2  10        1.47        7.20      5.87 o 
  -3   2  10      703.33      655.96     32.19 o 
  -2   2  10        2.97        0.44      3.71 o 
  -1   2  10       55.17       70.62     10.83 o 
   0   2  10      145.46      153.32      9.52 o 
   1   2  10        2.97        9.01      5.46 o 
   2   2  10       52.30       54.44      9.08 o 
   3   2  10      122.89      151.60     14.03 o 
   4   2  10        0.30       -1.83      8.40 o 
   5   2  10      972.36      976.76     76.89 o 
   6   2  10        3.24        3.24     11.33 o 
   7   2  10       55.54       27.87     11.09 o 
  -9   3  10      320.70      379.70     21.79 o 
  -8   3  10        1.32        4.66      6.55 o 
  -7   3  10     1038.93     1085.62    110.13 o 
  -6   3  10     1039.74     1100.56     73.69 o 
  -5   3  10       28.28       19.53      8.25 o 
  -4   3  10      123.04      130.22     12.35 o 
  -3   3  10       20.40       16.13      4.76 o 
  -2   3  10      660.43      580.87     29.35 o 
  -1   3  10       83.00       84.01     10.54 o 
   0   3  10      122.70      132.27     11.51 o 
   1   3  10       85.64       59.36     15.91 o 
   2   3  10        1.71        2.66      6.38 o 
   3   3  10      692.66      834.47     46.17 o 
   4   3  10      280.27      300.20     28.22 o 
   5   3  10      237.21      283.04     40.86 o 
   6   3  10       44.43       23.16     16.00 o 
   7   3  10        5.73        4.86      9.27 o 
  -8   4  10     1497.26     1584.97     81.69 o 
  -7   4  10        5.48        5.44      8.91 o 
  -6   4  10     2417.01     2364.88     93.00 o 
  -5   4  10        6.35       10.66      7.57 o 
  -4   4  10        5.11        6.07      7.94 o 
  -3   4  10       39.65       34.84      7.17 o 
  -2   4  10      366.63      359.79     15.37 o 
  -1   4  10       15.13       18.02      5.22 o 
   0   4  10     1723.05     1608.93     52.65 o 
   1   4  10       84.45      107.72     13.09 o 
   2   4  10     2618.58     2818.57    136.85 o 
   3   4  10        0.57        2.86      9.34 o 
   4   4  10      925.19     1010.36     77.81 o 
   5   4  10       13.71       12.25     12.00 o 
   6   4  10        5.83       29.53     18.35 o 
   7   4  10        0.23       -0.20     14.37 o 
  -8   5  10       47.77       53.19     11.50 o 
  -7   5  10      131.70      147.83     19.70 o 
  -6   5  10      930.78      987.82     47.57 o 
  -5   5  10       38.17       40.58     10.75 o 
  -4   5  10      107.69      121.65     14.53 o 
  -3   5  10        0.16        3.87      5.64 o 
  -2   5  10      897.51      879.93     31.30 o 
  -1   5  10       16.03       16.10      6.44 o 
   0   5  10      575.09      597.22     39.30 o 
   1   5  10       24.50       26.28      9.61 o 
   2   5  10       48.72       52.38     13.64 o 
   3   5  10        8.61       17.56     11.82 o 
   4   5  10      500.36      543.11     54.52 o 
   5   5  10       33.17       50.36     14.84 o 
   6   5  10       56.36       27.33     17.37 o 
  -8   6  10       15.05       15.52      9.30 o 
  -7   6  10      251.53      245.23     17.96 o 
  -6   6  10       35.03       43.21     11.02 o 
  -5   6  10       25.11       25.05      9.97 o 
  -4   6  10        8.89        9.93      8.47 o 
  -3   6  10      450.55      458.10     38.86 o 
  -2   6  10       11.13       11.38      6.09 o 
  -1   6  10       43.89       48.52      7.89 o 
   0   6  10      642.58      651.91     28.45 o 
   1   6  10        0.84       -0.75      6.18 o 
   2   6  10      269.83      264.52     23.91 o 
   3   6  10      118.42      153.09     27.26 o 
   4   6  10        1.05        1.24      8.84 o 
   5   6  10      529.63      563.03     44.22 o 
   6   6  10       16.07       16.34     12.95 o 
  -8   7  10       14.94       23.78      6.69 o 
  -7   7  10      861.19      860.73     34.59 o 
  -6   7  10      442.15      465.76     30.54 o 
  -5   7  10       14.39        9.13      8.51 o 
  -4   7  10       65.61       54.76     12.16 o 
  -3   7  10       29.76       28.90     12.34 o 
  -2   7  10      192.83      197.65     13.81 o 
  -1   7  10      107.30       98.02     11.27 o 
   0   7  10        5.27        4.58      6.00 o 
   1   7  10      101.37       91.60     10.94 o 
   2   7  10        9.30       15.90     12.40 o 
   3   7  10      831.86      900.15     50.37 o 
   4   7  10       38.76       44.60     12.55 o 
   5   7  10      170.69      178.01     17.20 o 
   6   7  10       13.85        6.92      9.52 o 
  -7   8  10        4.66        6.89      6.48 o 
  -6   8  10     1197.54     1216.71     45.60 o 
  -5   8  10       15.15       22.56      8.84 o 
  -4   8  10        1.32        4.91      7.64 o 
  -3   8  10       46.77       42.06     10.75 o 
  -2   8  10      176.92      171.37     13.04 o 
  -1   8  10       44.17       48.24      8.58 o 
   0   8  10      671.03      667.18     27.14 o 
   1   8  10      131.60      158.68     20.05 o 
   2   8  10     1038.44     1124.59     47.07 o 
   3   8  10        4.47       13.44      9.86 o 
   4   8  10      442.02      445.03     27.82 o 
   5   8  10       32.09       31.32      8.53 o 
  -7   9  10        0.86        7.06      5.24 o 
  -6   9  10      322.09      347.59     18.03 o 
  -5   9  10      105.74      100.01     12.04 o 
  -4   9  10       92.57       97.35     12.35 o 
  -3   9  10        4.99        5.32      6.84 o 
  -2   9  10      386.78      385.69     21.79 o 
  -1   9  10       12.34       14.97      6.50 o 
   0   9  10      347.43      365.00     18.78 o 
   1   9  10        6.08       16.06      8.09 o 
   2   9  10       37.14       41.25      9.71 o 
   3   9  10       15.10       18.56      8.06 o 
   4   9  10      272.96      290.69     19.53 o 
   5   9  10        0.20       -0.22      5.60 o 
  -6  10  10       48.60       41.44      7.54 o 
  -5  10  10        7.13        9.67      5.97 o 
  -4  10  10        9.86       19.91      8.35 o 
  -3  10  10      154.05      183.62     14.04 o 
  -2  10  10       16.22       11.64      7.80 o 
  -1  10  10       48.41       49.78      8.91 o 
   0  10  10      635.60      602.84     37.50 o 
   1  10  10       10.51       11.40      7.08 o 
   2  10  10      212.03      223.45     15.50 o 
   3  10  10       80.97       76.81     11.42 o 
   4  10  10        2.61        1.36      6.82 o 
  -5  11  10        0.41        4.49      5.09 o 
  -4  11  10        8.06       12.15      6.50 o 
  -3  11  10       19.73       19.54      7.36 o 
  -2  11  10        6.40       11.13      5.98 o 
  -1  11  10       55.83       46.10      8.15 o 
   0  11  10        3.59        6.50      6.44 o 
   1  11  10       70.66       59.39      8.46 o 
   2  11  10       25.01       26.74      6.54 o 
   3  11  10      532.06      547.56     36.46 o 
  -4  12  10        0.13        0.66      4.07 o 
  -3  12  10       28.17       26.00      5.70 o 
  -2  12  10       53.38       47.85      8.54 o 
  -1  12  10       68.34       67.45     11.59 o 
   0  12  10      147.17      158.65      9.91 o 
   1  12  10       84.52       96.38     16.18 o 
   2  12  10      298.42      312.91     14.23 o 
  -3  13  10        8.39        8.33      4.83 o 
  -2  13  10      127.81      146.39     14.73 o 
  -1  13  10        0.22        7.73      5.94 o 
   0  13  10      153.61      149.73     22.36 o 
   1  13  10        0.09        6.23      5.98 o 
  -7   0  11       83.69       76.17     16.36 o 
  -5   0  11      596.48      707.86    135.74 o 
  -3   0  11      498.36      485.79     51.55 o 
  -1   0  11      155.44      154.47     15.84 o 
   1   0  11       24.26       31.87     27.65 o 
   3   0  11      591.08      543.09     48.88 o 
  -8   1  11        3.29        3.01      5.47 o 
  -7   1  11      210.26      212.89     25.83 o 
  -6   1  11      116.12      105.35     16.13 o 
  -5   1  11       90.85       77.68     15.73 o 
  -4   1  11      507.69      484.06     23.66 o 
  -3   1  11        5.15        7.57      6.42 o 
  -2   1  11      712.71      701.71     47.48 o 
  -1   1  11       61.84       65.00      7.31 o 
   0   1  11     1495.45     1459.63     66.43 o 
   1   1  11      185.99      208.85     14.08 o 
   2   1  11        2.15        7.90      7.67 o 
   3   1  11     2000.57     1785.68     67.96 o 
   4   1  11      227.05      194.83     21.84 o 
   5   1  11      108.59       98.35     20.02 o 
   6   1  11       13.60        4.61     14.67 o 
  -8   2  11       92.99       72.87     15.29 o 
  -7   2  11        0.03       -2.14      8.41 o 
  -6   2  11      318.86      330.76     31.40 o 
  -5   2  11        0.58       10.63      8.72 o 
  -4   2  11       65.92       75.55     10.44 o 
  -3   2  11        2.99       10.72      6.72 o 
  -2   2  11      249.74      237.76     15.79 o 
  -1   2  11       41.47       43.59      8.68 o 
   0   2  11     6662.91     7231.99    288.01 o 
   1   2  11       22.50       18.89      7.57 o 
   2   2  11     3008.04     3156.34    108.79 o 
   3   2  11        7.06       18.04     10.00 o 
   4   2  11      804.75      596.91     40.84 o 
   5   2  11        0.08       -2.55     11.72 o 
   6   2  11        2.57        7.31     10.30 o 
  -8   3  11        3.47        2.75     12.61 o 
  -7   3  11      234.85      260.34     24.48 o 
  -6   3  11       51.50       51.02     12.66 o 
  -5   3  11      159.46      169.61     16.35 o 
  -4   3  11      714.90      727.17     67.66 o 
  -3   3  11        2.89        2.47      7.38 o 
  -2   3  11      815.98      781.84     36.40 o 
  -1   3  11       11.04       13.68      7.89 o 
   0   3  11     1185.29     1261.91     50.62 o 
   1   3  11      118.14      123.59     13.19 o 
   2   3  11       23.89       28.25      9.49 o 
   3   3  11     1733.24     1688.10     80.07 o 
   4   3  11      398.66      402.48     37.71 o 
   5   3  11       66.27       74.49     22.72 o 
   6   3  11        0.71        8.09     11.48 o 
  -8   4  11        0.45       -1.99      6.96 o 
  -7   4  11       72.81       77.06     15.86 o 
  -6   4  11        5.14        5.61      8.77 o 
  -5   4  11      469.63      494.07     30.49 o 
  -4   4  11       31.51       18.60     13.69 o 
  -3   4  11      296.31      289.50     21.41 o 
  -2   4  11        1.66       11.22      7.02 o 
  -1   4  11      178.64      228.05     24.03 o 
   0   4  11       39.15       41.21      9.38 o 
   1   4  11       16.29       14.31      8.19 o 
   2   4  11        7.30       -0.35      6.92 o 
   3   4  11      477.75      437.12     52.94 o 
   4   4  11        0.58        2.57     10.16 o 
   5   4  11      418.06      407.41     32.64 o 
   6   4  11        2.79        0.59     18.25 o 
  -8   5  11        4.58        5.57      8.14 o 
  -7   5  11      123.85      144.07     20.27 o 
  -6   5  11      109.15      123.41     17.55 o 
  -5   5  11       18.58       27.22     17.71 o 
  -4   5  11      217.03      257.89     25.96 o 
  -3   5  11       29.03       28.11      7.25 o 
  -2   5  11      355.50      329.92     22.54 o 
  -1   5  11      163.70      194.76     16.12 o 
   0   5  11     1062.18     1117.55     48.67 o 
   1   5  11      171.53      176.36     18.36 o 
   2   5  11        2.98       11.68     10.47 o 
   3   5  11     1344.48     1352.91     75.19 o 
   4   5  11       84.32       88.41     18.09 o 
   5   5  11       70.56       66.89     20.98 o 
   6   5  11       32.76       31.74     25.81 o 
  -8   6  11       61.93       65.31     12.78 o 
  -7   6  11        0.19       -0.45      5.45 o 
  -6   6  11      164.58      166.56     21.06 o 
  -5   6  11        2.65        9.23      8.25 o 
  -4   6  11       40.53       46.87     11.09 o 
  -3   6  11       23.44       24.66     11.11 o 
  -2   6  11      166.69      169.60     12.91 o 
  -1   6  11      249.89      263.84     18.78 o 
   0   6  11     4013.50     4135.22    151.80 o 
   1   6  11      140.26      155.75     21.21 o 
   2   6  11     1634.73     1619.59     77.08 o 
   3   6  11       32.84       49.32     14.62 o 
   4   6  11      531.76      539.35     43.20 o 
   5   6  11        0.63       13.22      8.77 o 
   6   6  11        1.01        3.34     15.45 o 
  -7   7  11      154.58      155.01     20.84 o 
  -6   7  11        2.67       -0.46      6.04 o 
  -5   7  11      161.75      166.43     16.02 o 
  -4   7  11      591.55      616.19     32.16 o 
  -3   7  11       21.78       22.98      9.30 o 
  -2   7  11      638.18      609.23     37.34 o 
  -1   7  11        4.35        3.14      5.73 o 
   0   7  11      618.09      605.81     30.88 o 
   1   7  11       34.85       24.44      9.21 o 
   2   7  11       42.43       52.66     16.09 o 
   3   7  11      819.53      820.55     46.15 o 
   4   7  11      365.89      339.39     25.28 o 
   5   7  11       14.67       17.40      7.81 o 
  -7   8  11       40.95       27.58      7.09 o 
  -6   8  11        9.03        6.75      7.63 o 
  -5   8  11      257.90      259.27     18.67 o 
  -4   8  11       63.03       67.58     11.29 o 
  -3   8  11      117.08      162.54     15.33 o 
  -2   8  11        0.56        1.65      6.13 o 
  -1   8  11      186.43      195.93     14.46 o 
   0   8  11      129.40      123.60     13.75 o 
   1   8  11        5.96        9.86     12.44 o 
   2   8  11       11.17       10.07      9.56 o 
   3   8  11      273.51      284.06     23.60 o 
   4   8  11        0.25        4.73      8.69 o 
   5   8  11      173.09      173.34     19.42 o 
  -6   9  11       39.47       30.40      6.91 o 
  -5   9  11        0.24        3.97      7.08 o 
  -4   9  11       32.43       25.63     20.71 o 
  -3   9  11       38.63       49.05      9.29 o 
  -2   9  11      168.82      192.97     20.96 o 
  -1   9  11      208.97      205.31     13.91 o 
   0   9  11      578.29      581.97     26.43 o 
   1   9  11      122.22      119.85     13.31 o 
   2   9  11       13.02       18.74      9.64 o 
   3   9  11      609.57      614.36     38.30 o 
   4   9  11       25.15       20.33      7.91 o 
  -6  10  11       32.56       32.28      5.34 o 
  -5  10  11        0.51        3.38      4.82 o 
  -4  10  11       15.49       18.37      6.51 o 
  -3  10  11       12.46       28.53      8.48 o 
  -2  10  11       74.18       76.33     10.10 o 
  -1  10  11      351.34      350.18     18.21 o 
   0  10  11     1757.81     1662.75    103.30 o 
   1  10  11      176.69      174.55     15.22 o 
   2  10  11      490.87      457.02     33.59 o 
   3  10  11       32.65       35.85      8.31 o 
   4  10  11      235.43      242.79     13.65 o 
  -5  11  11      126.85      129.06      9.16 o 
  -4  11  11      305.91      322.36     14.32 o 
  -3  11  11       31.83       23.02      6.21 o 
  -2  11  11      291.98      296.36     24.63 o 
  -1  11  11        3.38        6.78      5.48 o 
   0  11  11      222.12      220.26     13.09 o 
   1  11  11        8.62        9.45      5.24 o 
   2  11  11       33.51       22.97      6.37 o 
   3  11  11      228.32      242.71     19.11 o 
  -3  12  11       33.92       32.05      5.80 o 
  -2  12  11        0.30       -2.11      3.96 o 
  -1  12  11      124.03      141.14     11.12 o 
   0  12  11      132.82      138.20     16.31 o 
   1  12  11        0.18        0.89      4.19 o 
  -8   0  12      362.58      422.75     70.72 o 
  -6   0  12      123.53      123.78     35.53 o 
  -4   0  12      413.58      387.54     29.60 o 
  -2   0  12      195.01      268.66     29.85 o 
   0   0  12     4382.74     4372.71    266.34 o 
   2   0  12       56.66       69.04     20.36 o 
  -8   1  12        1.60        3.56      8.53 o 
  -7   1  12      333.47      367.34     53.35 o 
  -6   1  12       29.89       51.76     28.06 o 
  -5   1  12       21.41       14.71     15.34 o 
  -4   1  12     1998.71     1766.74    120.89 o 
  -3   1  12        0.64        1.51      6.19 o 
  -2   1  12      906.03      937.78     37.80 o 
  -1   1  12     1671.98     1662.43     57.55 o 
   0   1  12     1150.90     1141.15     47.66 o 
   1   1  12      696.30      699.68     29.87 o 
   2   1  12        0.10        6.12      6.53 o 
   3   1  12       63.69       62.78     15.00 o 
   4   1  12      161.57      121.30     29.90 o 
  -8   2  12        0.64        0.83      7.90 o 
  -7   2  12       96.23       92.31     37.00 o 
  -6   2  12        6.99       24.82     21.39 o 
  -5   2  12       70.23       44.20     13.75 o 
  -4   2  12        0.33        1.12      6.49 o 
  -3   2  12       54.89       57.54     10.38 o 
  -2   2  12        8.08        9.77      7.33 o 
  -1   2  12     5426.51     5532.58    205.35 o 
   0   2  12        0.17        7.32      7.11 o 
   1   2  12      127.30      143.49     14.31 o 
   2   2  12       14.23       24.50     10.26 o 
   3   2  12       21.28       28.04     11.08 o 
   4   2  12        0.09        0.06      8.41 o 
   5   2  12       73.55       48.34     16.10 o 
  -8   3  12        3.23        4.45      6.31 o 
  -7   3  12      417.89      421.00     31.07 o 
  -6   3  12       18.90       16.94      8.77 o 
  -5   3  12       50.74       38.72     23.25 o 
  -4   3  12     1401.58     1292.94     65.83 o 
  -3   3  12       11.52        8.99      7.16 o 
  -2   3  12      919.00      866.67     39.64 o 
  -1   3  12      986.39      962.99     39.95 o 
   0   3  12     1024.98     1027.29     47.47 o 
   1   3  12      370.94      374.91     23.69 o 
   2   3  12        0.05        1.08      8.13 o 
   3   3  12       50.41       87.13     20.36 o 
   4   3  12       80.26       81.25     21.27 o 
   5   3  12        8.20        6.87     12.56 o 
   6   3  12       14.39       -2.45      7.90 o 
  -8   4  12      262.18      254.96     26.11 o 
  -7   4  12       10.19       12.48      9.12 o 
  -6   4  12      110.29      108.96     13.35 o 
  -5   4  12        6.11       12.26     10.67 o 
  -4   4  12      351.40      327.20     28.81 o 
  -3   4  12       64.41       77.17     14.12 o 
  -2   4  12      129.29      135.39     14.13 o 
  -1   4  12       33.45       37.41      9.55 o 
   0   4  12     3491.32     3528.41    128.10 o 
   1   4  12        0.13        0.14      6.93 o 
   2   4  12       34.26       40.25     11.59 o 
   3   4  12        1.56        0.40      8.94 o 
   4   4  12      667.38      594.97     40.97 o 
   5   4  12       15.35       11.79      8.99 o 
   6   4  12       21.55        6.48      9.17 o 
  -8   5  12       15.73       18.99      9.52 o 
  -7   5  12      170.52      171.23     16.59 o 
  -6   5  12       24.58       32.43     13.19 o 
  -5   5  12        0.47        4.84      7.59 o 
  -4   5  12     1743.83     1688.07     84.37 o 
  -3   5  12       19.76       21.47      8.70 o 
  -2   5  12      513.61      480.17     28.76 o 
  -1   5  12     1525.77     1461.06     68.21 o 
   0   5  12      721.68      747.36     40.03 o 
   1   5  12      734.93      742.00     37.19 o 
   2   5  12        6.02        5.05     11.60 o 
   3   5  12      106.82      120.84     20.27 o 
   4   5  12      161.54      157.52     20.58 o 
   5   5  12       39.43       28.08     11.17 o 
  -7   6  12       61.82       53.99     13.07 o 
  -6   6  12       44.21       47.23      9.66 o 
  -5   6  12       37.23       30.57      9.54 o 
  -4   6  12        0.29        9.01      9.92 o 
  -3   6  12       14.69       18.07     11.69 o 
  -2   6  12       43.14       41.62     10.21 o 
  -1   6  12     3171.61     3127.71    141.45 o 
   0   6  12        0.48       -0.97      7.20 o 
   1   6  12       72.32       73.15     14.77 o 
   2   6  12       64.07       71.58     15.37 o 
   3   6  12       24.80       30.83     12.64 o 
   4   6  12        0.27        8.04      8.91 o 
   5   6  12       96.34      115.45     17.28 o 
  -7   7  12      363.26      379.61     19.08 o 
  -6   7  12        9.34       12.31      8.37 o 
  -5   7  12       45.08       32.11      9.57 o 
  -4   7  12      596.77      604.28     31.08 o 
  -3   7  12       38.22       47.39     15.80 o 
  -2   7  12      485.51      448.84     41.33 o 
  -1   7  12      333.93      322.09     23.12 o 
   0   7  12      506.93      509.09     33.26 o 
   1   7  12       97.61       98.03     18.07 o 
   2   7  12        0.48       -4.01      8.74 o 
   3   7  12       38.65       69.41     14.34 o 
   4   7  12       22.46       19.15     10.33 o 
   5   7  12       11.70       11.56      7.61 o 
  -6   8  12       83.64       87.14     12.11 o 
  -5   8  12        6.62        5.86      6.40 o 
  -4   8  12      226.23      242.78     25.54 o 
  -3   8  12      104.26       96.45     12.17 o 
  -2   8  12       31.28       30.12      9.77 o 
  -1   8  12       69.81       69.50     13.21 o 
   0   8  12     1721.42     1652.94     68.96 o 
   1   8  12        0.28        3.20      8.35 o 
   2   8  12        7.87       12.69      9.63 o 
   3   8  12        3.01        0.81      6.86 o 
   4   8  12      418.85      414.31     22.68 o 
  -6   9  12        7.51        8.62      4.80 o 
  -5   9  12        8.73        5.22      5.31 o 
  -4   9  12     1019.23      979.89     36.11 o 
  -3   9  12       39.12       39.19      8.41 o 
  -2   9  12      158.45      140.08     12.99 o 
  -1   9  12      959.19      876.81     32.85 o 
   0   9  12      272.07      256.98     17.75 o 
   1   9  12      386.19      389.83     31.03 o 
   2   9  12       23.32       22.20      9.20 o 
   3   9  12       96.37      107.60     15.51 o 
   4   9  12       76.14       56.95      9.25 o 
  -5  10  12       16.83       14.96      5.50 o 
  -4  10  12        0.14        2.55      6.79 o 
  -3  10  12        4.48        1.19      4.90 o 
  -2  10  12       52.71       46.56      9.26 o 
  -1  10  12     1270.81     1191.56     35.24 o 
   0  10  12        1.74       -2.87      5.29 o 
   1  10  12       18.94       14.42      7.89 o 
   2  10  12       56.34       54.13     11.83 o 
   3  10  12       16.50       21.42      6.48 o 
  -4  11  12      184.17      204.70      9.83 o 
  -3  11  12       38.14       30.80      8.41 o 
  -2  11  12      108.68      129.23     17.52 o 
  -1  11  12       72.18       74.43     16.62 o 
   0  11  12      124.64      132.03      9.02 o 
   1  11  12        9.58        7.36      5.79 o 
   2  11  12        0.57        3.75      4.68 o 
  -2  12  12        0.49        6.92      6.43 o 
  -1  12  12       43.92       40.63      9.22 o 
   0  12  12      600.54      608.30     30.82 o 
  -7   0  13       32.62       23.26     15.45 o 
  -5   0  13        1.08        6.13     18.44 o 
  -3   0  13      837.86      739.79     56.07 o 
  -1   0  13       20.80       31.59     16.14 o 
   1   0  13      806.34      826.57     65.02 o 
   3   0  13       10.36       29.97     18.05 o 
  -8   1  13        0.77        0.83      8.14 o 
  -7   1  13      163.31      168.44     30.44 o 
  -6   1  13      334.98      325.03     48.49 o 
  -5   1  13        2.58        5.37      9.79 o 
  -4   1  13     1197.01     1201.84     59.43 o 
  -3   1  13        2.15        4.22      7.16 o 
  -2   1  13      113.51      125.88     13.69 o 
  -1   1  13        2.44        2.59      8.33 o 
   0   1  13     2803.53     2855.33    143.75 o 
   1   1  13     2896.20     3092.90    139.29 o 
   2   1  13        2.96        5.29      9.20 o 
   3   1  13       93.69      141.01     24.66 o 
  -8   2  13      340.81      299.43     26.79 o 
  -7   2  13        4.75       -7.46     14.08 o 
  -6   2  13     1572.37     1505.29    118.35 o 
  -5   2  13        9.11       14.55     14.52 o 
  -4   2  13      311.74      316.38     24.89 o 
  -3   2  13        1.48        9.19      8.03 o 
  -2   2  13       22.04       32.46      9.71 o 
  -1   2  13        1.65        9.46      7.75 o 
   0   2  13     7858.78     8255.73    344.72 o 
   1   2  13        9.70       11.51      7.88 o 
   2   2  13     1689.95     1627.26     62.52 o 
   3   2  13       35.48       24.72     15.97 o 
   4   2  13     3810.62     2999.10    246.79 o 
  -8   3  13        6.44        1.08     12.95 o 
  -7   3  13      180.09      210.34     28.77 o 
  -6   3  13      414.40      366.84     36.59 o 
  -5   3  13       17.49       21.06     11.30 o 
  -4   3  13     1277.70     1241.66     75.08 o 
  -3   3  13        2.15        3.74      6.94 o 
  -2   3  13      246.36      243.69     19.02 o 
  -1   3  13        8.56       11.32      8.30 o 
   0   3  13     2531.06     2708.44    117.50 o 
   1   3  13     1461.90     1609.83     76.29 o 
   2   3  13       30.96       35.81     10.78 o 
   3   3  13       29.42       51.45     13.56 o 
   4   3  13      726.85      619.33     40.00 o 
   5   3  13      297.49      285.34     27.81 o 
  -7   4  13       18.46       20.70     12.80 o 
  -6   4  13       47.84       39.62     11.93 o 
  -5   4  13        1.64        7.17      9.59 o 
  -4   4  13       14.49       24.94     15.12 o 
  -3   4  13      647.33      559.32     28.24 o 
  -2   4  13       11.00        9.13      7.58 o 
  -1   4  13       16.31       18.04      8.93 o 
   0   4  13        0.79        7.59      9.41 o 
   1   4  13      742.51      798.12     43.76 o 
   2   4  13       65.41       91.42     15.55 o 
   3   4  13        1.05        3.00      9.49 o 
   4   4  13      181.63      187.97     22.11 o 
   5   4  13      617.34      653.67     48.97 o 
  -7   5  13       99.07       65.21     22.06 o 
  -6   5  13      124.15       86.18     17.93 o 
  -5   5  13       28.84       29.75     21.22 o 
  -4   5  13      618.15      629.81     42.58 o 
  -3   5  13       10.78       24.58     10.66 o 
  -2   5  13       15.34       27.23     10.32 o 
  -1   5  13        1.86        9.45      9.70 o 
   0   5  13     1846.59     1880.05     73.22 o 
   1   5  13     3236.91     3442.94    155.93 o 
   2   5  13       11.42       15.67     13.24 o 
   3   5  13      131.17      146.36     24.71 o 
   4   5  13      435.16      403.05     37.53 o 
   5   5  13      163.80      156.97     22.54 o 
  -7   6  13       25.58       32.92     11.63 o 
  -6   6  13      867.55      826.47     32.15 o 
  -5   6  13       53.16       55.42     14.20 o 
  -4   6  13      166.66      201.93     23.52 o 
  -3   6  13       13.70       17.75     12.01 o 
  -2   6  13       19.94       29.18     10.20 o 
  -1   6  13       12.79       21.19      9.18 o 
   0   6  13     4641.95     4772.51    197.40 o 
   1   6  13       42.08       44.16     12.14 o 
   2   6  13      841.87      812.23     47.19 o 
   3   6  13      188.54      200.74     21.03 o 
   4   6  13     2249.96     2156.23     89.35 o 
  -6   7  13      261.37      270.01     14.90 o 
  -5   7  13       55.97       49.93      9.30 o 
  -4   7  13      702.13      686.73     55.46 o 
  -3   7  13       11.79        7.53      9.81 o 
  -2   7  13      261.69      261.36     29.52 o 
  -1   7  13       15.11       15.16      8.34 o 
   0   7  13     1346.11     1365.79     59.75 o 
   1   7  13      443.84      443.05     28.45 o 
   2   7  13       40.93       37.10     12.09 o 
   3   7  13        0.99        2.89      8.75 o 
   4   7  13      446.51      507.11     31.53 o 
  -6   8  13       96.33      109.74     26.38 o 
  -5   8  13        5.39        9.28      5.67 o 
  -4   8  13       30.51       29.32      7.89 o 
  -3   8  13      256.22      270.91     23.54 o 
  -2   8  13       24.39       26.60      9.72 o 
  -1   8  13       24.28       25.77     10.30 o 
   0   8  13        4.57       13.19      7.86 o 
   1   8  13      561.87      554.29     41.61 o 
   2   8  13       75.27       67.04     12.54 o 
   3   8  13        9.15       10.63      7.29 o 
   4   8  13      339.31      365.48     17.74 o 
  -5   9  13       28.65       26.49      7.54 o 
  -4   9  13      141.99      129.50     11.93 o 
  -3   9  13        8.53       13.21      6.10 o 
  -2   9  13        4.24        6.33      7.74 o 
  -1   9  13        8.72        6.24      6.98 o 
   0   9  13      784.98      746.47     49.64 o 
   1   9  13     2212.73     2249.59     90.64 o 
   2   9  13       47.09       50.32      9.92 o 
   3   9  13      109.56      126.78     11.03 o 
  -4  10  13       38.39       41.59      9.42 o 
  -3  10  13       17.40       17.69      5.82 o 
  -2  10  13       15.44        7.06      5.01 o 
  -1  10  13       13.04        6.37      5.12 o 
   0  10  13     1828.43     1781.24    100.09 o 
   1  10  13       33.32       37.36      8.46 o 
   2  10  13      208.65      240.99     13.92 o 
  -3  11  13       13.21       10.07      5.50 o 
  -2  11  13      168.79      174.24     18.68 o 
  -1  11  13       16.58       16.04      8.68 o 
   0  11  13      517.46      444.22     80.22 o 
  -4   0  14       57.20       27.28     14.77 o 
  -2   0  14        6.01        6.62     12.46 o 
   0   0  14       61.47       62.12     34.94 o 
   2   0  14       68.94       75.91     22.18 o 
  -7   1  14      183.28      204.85     26.71 o 
  -6   1  14      236.55      178.11     56.82 o 
  -5   1  14       13.57       22.03     23.50 o 
  -4   1  14       66.97       38.04     11.54 o 
  -3   1  14       18.26       16.47     10.28 o 
  -2   1  14       40.94       43.85     12.86 o 
  -1   1  14      212.61      218.91     22.66 o 
   0   1  14       68.40       64.22     14.92 o 
   1   1  14     1915.65     1967.39    107.92 o 
   2   1  14        4.12       -2.27      8.84 o 
   3   1  14     1095.23      998.02     56.72 o 
  -7   2  14       26.58       26.40     14.77 o 
  -6   2  14       11.45       10.79     26.98 o 
  -5   2  14       37.81       46.76     13.80 o 
  -4   2  14        0.70       -1.91      6.58 o 
  -3   2  14     3200.70     2859.36    159.31 o 
  -2   2  14       32.53       28.65      9.70 o 
  -1   2  14     1608.78     1493.61     58.18 o 
   0   2  14        7.06        7.70      7.77 o 
   1   2  14      831.38      905.02     58.82 o 
   2   2  14        0.52        6.41     12.08 o 
   3   2  14       85.82       82.89     22.18 o 
   4   2  14        7.76        3.38     12.17 o 
  -7   3  14      218.23      249.14     27.75 o 
  -6   3  14      179.26      205.64     19.39 o 
  -5   3  14       19.54       29.63     12.03 o 
  -4   3  14      223.23      161.41     17.01 o 
  -3   3  14       21.58       31.70      9.84 o 
  -2   3  14       17.06       25.83     10.71 o 
  -1   3  14      488.12      501.21     33.56 o 
   0   3  14       24.36       33.62     11.79 o 
   1   3  14     2697.50     2838.27    108.00 o 
   2   3  14       23.15       21.07      9.48 o 
   3   3  14     1268.38     1130.94     55.05 o 
   4   3  14       26.60       15.95      8.90 o 
  -7   4  14       30.32       36.36     12.56 o 
  -6   4  14      880.46      855.53     42.27 o 
  -5   4  14        6.44       10.82      9.78 o 
  -4   4  14       45.66       41.37     13.53 o 
  -3   4  14      156.75      156.22     15.35 o 
  -2   4  14        0.26        4.47      7.22 o 
  -1   4  14      254.39      271.90     21.03 o 
   0   4  14       88.72       99.35     14.69 o 
   1   4  14      115.61      152.59     17.71 o 
   2   4  14       59.24       62.94     14.28 o 
   3   4  14        6.72       16.22     10.73 o 
   4   4  14       58.37       56.24     15.27 o 
  -7   5  14       95.54      108.43     15.46 o 
  -6   5  14      201.28      202.02     18.21 o 
  -5   5  14       13.90       17.84     10.35 o 
  -4   5  14        5.86       -0.27      8.25 o 
  -3   5  14        6.27        3.90      6.99 o 
  -2   5  14       66.76       73.40     13.73 o 
  -1   5  14        5.23        2.95      7.75 o 
   0   5  14      275.36      303.10     22.46 o 
   1   5  14      510.29      538.36     31.13 o 
   2   5  14       26.52       31.44     12.29 o 
   3   5  14      465.88      470.75     53.15 o 
   4   5  14        6.01       11.36      7.99 o 
  -6   6  14       68.00       50.80     12.57 o 
  -5   6  14       43.27       31.57     11.39 o 
  -4   6  14        2.10       11.08     10.26 o 
  -3   6  14     1791.95     1652.10     83.33 o 
  -2   6  14      163.89      182.65     17.22 o 
  -1   6  14      720.45      700.10     48.64 o 
   0   6  14       29.94       32.90     10.11 o 
   1   6  14      427.39      416.27     24.91 o 
   2   6  14        5.17        4.15     10.11 o 
   3   6  14       42.69       45.85     11.33 o 
   4   6  14       48.45       30.84      8.13 o 
  -6   7  14       88.99       97.38     25.77 o 
  -5   7  14       35.48       34.40     10.43 o 
  -4   7  14      302.55      286.77     25.10 o 
  -3   7  14       13.46       12.55     10.10 o 
  -2   7  14        4.99        2.17      6.88 o 
  -1   7  14      438.95      447.07     27.32 o 
   0   7  14      192.53      176.52     16.06 o 
   1   7  14     1917.11     1831.98     91.39 o 
   2   7  14       91.98       88.91     15.26 o 
   3   7  14      748.52      758.19     40.90 o 
  -5   8  14       15.60       11.12      7.33 o 
  -4   8  14       21.67       14.81      8.58 o 
  -3   8  14      300.45      280.99     22.31 o 
  -2   8  14        9.11       11.63      6.94 o 
  -1   8  14      461.63      404.63     25.80 o 
   0   8  14      157.20      158.89     13.62 o 
   1   8  14      236.04      258.09     26.18 o 
   2   8  14       49.76       60.55     10.70 o 
   3   8  14       14.41       14.67     15.60 o 
  -4   9  14        5.54        8.90      6.65 o 
  -3   9  14        0.60        5.70      6.72 o 
  -2   9  14       73.61       88.32     13.00 o 
  -1   9  14       37.74       22.84      6.80 o 
   0   9  14      286.62      296.60     19.67 o 
   1   9  14        9.87        6.35      6.66 o 
   2   9  14       11.35       10.28      5.97 o 
  -3  10  14      635.79      628.21     58.17 o 
  -2  10  14      154.38      162.90     38.54 o 
  -1  10  14      159.54      195.71     19.20 o 
   0  10  14       27.17       22.59     12.36 o 
   1  10  14      115.39      120.64     15.32 o 
  -5   0  15      147.34       95.03     29.80 o 
  -3   0  15      328.48      381.11     40.97 o 
  -1   0  15     1315.83     1440.08    100.24 o 
   1   0  15        1.48        3.63     21.00 o 
   3   0  15        4.41        7.75     22.27 o 
  -5   1  15      103.45       70.13     17.82 o 
  -4   1  15     1554.94     1379.16     61.80 o 
  -3   1  15       10.31        5.22     11.11 o 
  -2   1  15     1254.38     1300.07     63.20 o 
  -1   1  15      169.02      176.14     26.95 o 
   0   1  15      486.23      522.66     42.90 o 
   1   1  15        2.70        4.95      9.52 o 
   2   1  15        3.30        6.21      9.56 o 
   3   1  15       61.55       42.27     12.85 o 
  -6   2  15      879.95      741.45     56.95 o 
  -5   2  15        0.02        8.80     15.79 o 
  -4   2  15      739.63      678.17     32.58 o 
  -3   2  15       15.08       13.42     10.06 o 
  -2   2  15       65.34       65.40     14.69 o 
  -1   2  15        8.82       17.54     10.86 o 
   0   2  15      937.17      967.25     52.78 o 
   1   2  15        0.44       -5.46      9.45 o 
   2   2  15      402.60      437.01     32.68 o 
   3   2  15        2.86        6.77     12.85 o 
  -6   3  15      189.17      183.68     15.90 o 
  -5   3  15        7.94       16.00     11.92 o 
  -4   3  15     1653.76     1272.08    159.87 o 
  -3   3  15       26.34       19.99      8.73 o 
  -2   3  15     1237.22     1262.72     51.92 o 
  -1   3  15      266.76      260.46     23.34 o 
   0   3  15      504.97      549.21     30.40 o 
   1   3  15        4.45        7.08      7.78 o 
   2   3  15        5.18        4.76      9.28 o 
   3   3  15       17.30       15.65     14.57 o 
  -6   4  15       39.85       31.61     13.62 o 
  -5   4  15      128.51      131.19     32.52 o 
  -4   4  15        2.67       -1.07      8.41 o 
  -3   4  15      260.35      279.18     24.35 o 
  -2   4  15        9.56       21.58      9.20 o 
  -1   4  15     1014.83     1099.04     62.28 o 
   0   4  15        8.21       11.67      8.60 o 
   1   4  15        4.01        3.11      7.55 o 
   2   4  15        0.45       11.65      7.46 o 
   3   4  15        3.72       -3.36      7.88 o 
  -6   5  15       25.34       23.70      7.98 o 
  -5   5  15      192.09      200.65     19.04 o 
  -4   5  15      783.22      672.45     45.06 o 
  -3   5  15       66.65       56.40     13.02 o 
  -2   5  15      674.59      672.34     44.46 o 
  -1   5  15       77.76       79.01     13.00 o 
   0   5  15      297.63      305.43     22.14 o 
   1   5  15        3.46        3.85      7.96 o 
   2   5  15        0.79        3.73     10.34 o 
   3   5  15       98.59       90.68     19.78 o 
  -6   6  15      542.71      532.33     31.06 o 
  -5   6  15        0.85       -3.45      7.20 o 
  -4   6  15      456.77      448.09     29.93 o 
  -3   6  15      100.19       99.39     16.50 o 
  -2   6  15       24.32       28.38     11.85 o 
  -1   6  15       43.18       37.44      9.84 o 
   0   6  15      557.43      518.88     27.35 o 
   1   6  15        0.96       -0.03      5.53 o 
   2   6  15      252.32      256.12     20.39 o 
   3   6  15       17.04       13.06      7.65 o 
  -5   7  15       11.17        9.48      9.80 o 
  -4   7  15      939.93      911.38     44.09 o 
  -3   7  15      114.81      116.78     15.81 o 
  -2   7  15      581.93      567.45     37.09 o 
  -1   7  15      236.04      222.52     16.68 o 
   0   7  15      318.53      328.02     21.09 o 
   1   7  15        8.99        6.96      7.61 o 
   2   7  15        4.75        5.79     11.97 o 
  -4   8  15       11.42        7.63      7.29 o 
  -3   8  15      123.80      135.26     30.83 o 
  -2   8  15       20.26       14.37      6.27 o 
  -1   8  15      424.19      429.49     20.04 o 
   0   8  15        8.74        7.80      7.16 o 
   1   8  15       19.17       21.39      9.35 o 
   2   8  15        3.98        1.87      5.04 o 
  -3   9  15       60.64       51.05      8.62 o 
  -2   9  15      188.03      207.07     14.61 o 
  -1   9  15       31.05       24.97      7.63 o 
   0   9  15      156.18      164.33     17.36 o 
  -4   0  16       41.56       26.05     13.35 o 
  -2   0  16        1.61       13.83     13.78 o 
   0   0  16      342.50      306.62     38.08 o 
   2   0  16      378.40      399.14     40.69 o 
  -5   1  16       38.32       27.08     11.87 o 
  -4   1  16       78.63       73.72     12.58 o 
  -3   1  16        9.54        9.95      9.10 o 
  -2   1  16      125.15      117.92     17.24 o 
  -1   1  16       27.36       36.64     14.99 o 
   0   1  16      220.68      218.52     26.34 o 
   1   1  16      182.23      190.42     20.95 o 
   2   1  16       15.31       13.24      9.79 o 
   3   1  16       48.32       26.63      8.76 o 
  -5   2  16       63.17       62.52     16.24 o 
  -4   2  16        0.16       -3.09      7.17 o 
  -3   2  16      377.86      458.29     37.86 o 
  -2   2  16        1.07        5.25     11.43 o 
  -1   2  16      364.68      407.66     32.08 o 
   0   2  16        1.49        5.55      9.36 o 
   1   2  16       91.94      113.90     20.53 o 
   2   2  16       11.74       17.66     17.52 o 
   3   2  16        3.13        4.46     18.64 o 
  -5   3  16       50.00       42.52     10.56 o 
  -4   3  16       74.94       46.25     12.64 o 
  -3   3  16        1.93        8.69      8.06 o 
  -2   3  16      112.20       89.35     12.83 o 
  -1   3  16       66.32       79.74     15.50 o 
   0   3  16      167.98      162.17     22.71 o 
   1   3  16      157.30      195.13     21.46 o 
   2   3  16        2.79        3.42      9.43 o 
   3   3  16       22.85       27.52     13.20 o 
  -5   4  16        3.02        3.76      7.05 o 
  -4   4  16       32.73       28.60     12.49 o 
  -3   4  16        3.96       10.22      7.32 o 
  -2   4  16        0.19       -0.26      6.35 o 
  -1   4  16        2.01        1.17      6.63 o 
   0   4  16      256.01      259.15     19.80 o 
   1   4  16       10.49        4.84      6.88 o 
   2   4  16      314.64      345.70     36.31 o 
   3   4  16        4.25        7.60     10.06 o 
  -5   5  16       24.66       24.86     11.33 o 
  -4   5  16       80.67       63.71     12.57 o 
  -3   5  16       16.11       23.40      9.33 o 
  -2   5  16       63.53       52.95     10.53 o 
  -1   5  16        2.92        6.62      7.24 o 
   0   5  16      171.56      189.92     16.27 o 
   1   5  16      140.22      161.90     17.28 o 
   2   5  16       29.18       23.58      8.58 o 
  -5   6  16       47.68       85.83     20.88 o 
  -4   6  16        0.65        3.20      8.49 o 
  -3   6  16      226.07      258.11     18.41 o 
  -2   6  16        8.22       13.06      7.06 o 
  -1   6  16      253.29      240.50     19.64 o 
   0   6  16       10.83        9.38      6.60 o 
   1   6  16       67.01       71.55     16.41 o 
   2   6  16       73.81       55.65      9.24 o 
  -4   7  16       57.66       61.10      9.73 o 
  -3   7  16        0.17        8.90      7.53 o 
  -2   7  16       46.65       44.24      7.87 o 
  -1   7  16       76.44       54.95      8.59 o 
   0   7  16       76.02       60.43     13.17 o 
   1   7  16       94.16       88.12     22.26 o 
  -3   8  16        5.58        8.49      6.03 o 
  -2   8  16        1.12        4.20      9.83 o 
  -1   8  16        5.84        8.64      6.45 o 
   0   8  16      104.49      128.93     11.20 o 
  -3   0  17     1508.24     1379.23     85.17 o 
  -1   0  17      633.90      650.36     54.12 o 
   1   0  17      148.35       77.91     33.14 o 
  -5   1  17      627.46      523.80     32.44 o 
  -4   1  17       23.93       15.03      7.64 o 
  -3   1  17       48.20       50.35     14.26 o 
  -2   1  17       25.90        9.15     11.11 o 
  -1   1  17       58.28       58.65     13.10 o 
   0   1  17       14.29       17.23     11.90 o 
   1   1  17      121.19      149.66     23.86 o 
   2   1  17      110.09      138.02     15.79 o 
  -5   2  17        5.09        1.86      7.70 o 
  -4   2  17       14.04       12.09      7.37 o 
  -3   2  17       15.68       21.23     10.92 o 
  -2   2  17        0.06        3.82      9.64 o 
  -1   2  17        1.16        5.98      8.59 o 
   0   2  17       24.32       15.10      9.80 o 
   1   2  17        7.21        2.28      8.01 o 
   2   2  17     2284.46     2482.93    177.40 o 
  -5   3  17      415.99      348.53     44.45 o 
  -4   3  17        6.13        5.06      6.08 o 
  -3   3  17       35.67       25.54      9.30 o 
  -2   3  17       82.67       63.54     25.45 o 
  -1   3  17       35.01       27.71     10.72 o 
   0   3  17       41.79       46.21     12.86 o 
   1   3  17       73.20       57.80     12.08 o 
   2   3  17       78.52       67.58     17.08 o 
  -5   4  17      604.07      510.86     36.58 o 
  -4   4  17       24.66       20.81     13.86 o 
  -3   4  17     1219.65     1164.34     41.73 o 
  -2   4  17       13.71       13.11      8.30 o 
  -1   4  17      526.63      528.99     38.23 o 
   0   4  17        6.46        7.99     11.14 o 
   1   4  17      115.12      123.46     31.98 o 
   2   4  17        3.74        3.43      9.32 o 
  -4   5  17       29.60       20.98      8.07 o 
  -3   5  17       50.89       46.63      9.10 o 
  -2   5  17        0.84        1.08      6.09 o 
  -1   5  17       55.06       39.66      8.71 o 
   0   5  17        1.19        6.86      5.85 o 
   1   5  17      126.95      100.54     31.12 o 
  -3   6  17       94.91      138.13     29.62 o 
  -2   6  17        0.02        0.92      5.55 o 
  -1   6  17        8.26        6.70      6.96 o 
   0   6  17        9.81       11.52      6.62 o 
  -4   0  18       10.09        8.44      8.14 o 
  -2   0  18        0.00       -3.38      9.86 o 
   0   0  18      751.87      871.78     60.28 o 
  -4   1  18       13.14        3.85      9.20 o 
  -3   1  18       44.87       42.97      9.72 o 
  -2   1  18      614.90      631.46     32.99 o 
  -1   1  18        7.43        9.42      8.31 o 
   0   1  18      766.31      873.78     55.12 o 
   1   1  18        1.53        2.26      8.40 o 
  -4   2  18        8.04       10.69      9.76 o 
  -3   2  18      911.66     1000.69     41.15 o 
  -2   2  18        0.77        0.06      8.35 o 
  -1   2  18      258.50      259.57     20.91 o 
   0   2  18        2.98        6.18      7.93 o 
   1   2  18        0.45        2.87      6.38 o 
  -4   3  18        1.79       -6.13      9.66 o 
  -3   3  18       26.02       27.86      8.22 o 
  -2   3  18      325.92      314.49     21.98 o 
  -1   3  18       37.26       30.85     15.36 o 
   0   3  18      496.70      572.94     36.99 o 
  -3   4  18        3.31       -3.29     11.23 o 
  -2   4  18        0.02       -2.20      6.40 o 
  -1   4  18        3.68        6.07      7.24 o 
   0   4  18      555.66      603.84     28.41 o 
                                                 
